# Supplementary material for: Genome diversity and highland-adaptative variation in Tibet barley landrace population of China
Source: Front Plant Sci. 2023 May 10;14:1189642. doi: 10.3389/fpls.2023.1189642 (PMC10206316; doi:10.3389/fpls.2023.1189642)
Supplement: Supplementary file 1 [file Table_1.xlsx]

## Sheet: Sheet1
GBS-2018	Structure-Ecoregion	WT3	IL	WT1	ET1	WT2	ET2	Name	City	Altitude	Longitude	Latitude	Resource types	Row type	Kernal type	HvVRN-1	HvVRN-2	Growth Habit	Seed Coulor	Days to hedding -2017Linzhi-Spring sown	Days to hedding -2017Linzhi-Autumn sown	Days to hedding -2018Linzhi-Spring sown	Days to hedding -2018Lasa-Spring sown
1	WT2	0.109104	0.269893	1e-05	1e-05	0.434695	0.186288	Pidamai	Shannan	3260	92.6	29.15	LandranceTibet	6	Hulled	V1-8	D	S	W	84	176	74	71
100	WT2	0.192866	1e-05	1e-05	0.001132	0.775923	0.030059	Shaoganglan	Rikaze	3998	88.17	29.38	LandranceTibet	6	Naked	V1-8	D	S	B	73	191	69	65
1000	WT3	0.566697	1e-05	1e-05	0.023669	0.391408	0.018206	Guoluohunheti	Linzhi	2991.8	94.38	29.57	LandranceTibet	6	Naked	V1-8	D	S	B	82	161	80	81
1002	WT1	1e-05	1e-05	0.948647	0.002345	1e-05	0.048977	Shebucheng	Rikaze	3882.5	89.67	29.33	LandranceTibet	6	Naked	V1-8	D	S	W	76	172	82	70
1003	ET1	0.074229	1e-05	1.2e-05	0.918489	1e-05	0.00725	Bianyi	Changdu	3534	98.22	31.55	LandranceTibet	6	Naked	V1-6	D	W	P	113	172	NA	NA
1005	WT2	0.065259	1e-05	1.6e-05	1e-05	0.934694	1.1e-05	Qianziqingke	Ali	3734	79.8	31.48	LandranceTibet	6	Naked	V1-8	D	S	W	73	170	70	64
1006	WT3	0.671666	1e-05	1e-05	1e-05	0.323125	0.005179	Bonaigabu	Shannan	3551.7	91.78	29.22	LandranceTibet	6	Naked	V1-8	D	S	W	85	173	86	79
1007	WT2	0.045837	1e-05	1e-05	0.42575	0.528383	1e-05	Boneizhelu	Changdu	3640	95.83	30.75	LandranceTibet	6	Naked	V1-8	D	S	B	81	167	70	63
1008	ET2	1e-05	1e-05	0.295924	1e-05	1e-05	0.704036	Bodala	Shannan	3260	92.6	29.15	LandranceTibet	6	Naked	V1-8	D	S	P	82	161	79	76
1009	ET1	1.7e-05	0.029525	1e-05	0.566065	0.072869	0.331514	Chengsun	Rikaze	3882.5	89.67	29.33	LandranceTibet	6	Naked	V1-8	D	S	W	78	170	76	72
101	WT2	1e-05	1e-05	0.460483	1e-05	0.539477	1e-05	Bannagangbai	Rikaze	3998	88.17	29.38	LandranceTibet	6	Naked	V1-8	D	S	B	73	204	67	65
1010	WT2	0.076459	1e-05	1.1e-05	1e-05	0.916222	0.007288	Canguo	Shannan	3551.7	91.78	29.22	LandranceTibet	6	Naked	V1-8	D	S	P	74	170	77	66
1011	WT2	0.116492	1e-05	1e-05	0.012903	0.864644	0.00594	Zudongba	Shannan	3953	92.2	29.05	LandranceTibet	6	Naked	V1-8	D	S	W	79	178	81	74
1012	ET1	0.130036	1e-05	1e-05	0.479351	0.207274	0.18332	Chaba	Rikaze	3882.5	89.67	29.33	LandranceTibet	6	Naked	V1-8	D	S	W	73	170	70	70
1013	WT2	0.336953	1e-05	1e-05	0.205321	0.457696	1e-05	Chanima	Lasa	3590	90.72	29.37	LandranceTibet	6	Naked	V1-8	D	S	P	79	182	74	76
1014	WT2	0.153726	1e-05	1e-05	0.186402	0.658143	0.001709	Chaqu	Shannan	3913	90.82	28.4	LandranceTibet	6	Naked	V1-8	D	S	B	76	173	75	68
1015	ET2	0.026735	1e-05	1e-05	1e-05	0.45382	0.519416	Chatongma	Lasa	3649	91	29.64	LandranceTibet	6	Naked	V1-8	D	S	W	76	173	65	70
1017	ET1	1e-05	0.041051	1e-05	0.616858	1e-05	0.342061	Chanian	Linzhi	2327.6	97.48	28.65	LandranceTibet	6	Naked	V1-8	D	S	B	70	168	71	63
1018	WT2	1e-05	1e-05	1.4e-05	1e-05	0.998505	0.001452	Chajue	Shannan	4280.3	91.95	27.98	LandranceTibet	6	Naked	V1-8	D	S	B	66	164	64	66
1019	ET2	0.02223	1e-05	1e-05	1e-05	0.460049	0.517691	Chaqingmeicha	Rikaze	4307	87.17	29.23	LandranceTibet	6	Naked	V1-8	D	S	W	78	173	80	70
102	WT1	1e-05	1e-05	0.999949	1e-05	1e-05	1.1e-05	Tongmenxikabai	Rikaze	3998	88.17	29.38	LandranceTibet	6	Naked	V1-8	D	S	W	64	168	61	59
1020	ET1	1e-05	1e-05	0.002471	0.924438	0.073062	1e-05	Chaju	Shannan	3551.7	91.78	29.22	LandranceTibet	6	Naked	V1-8	D	S	B	80	177	80	71
1021	WT2	0.151885	1e-05	1e-05	0.194561	0.626245	0.02729	Chaju	Shannan	3740	91.67	29.05	LandranceTibet	6	Naked	V1-8	D	S	W	80	175	83	77
1022	WT2	0.099958	1e-05	1e-05	0.110916	0.789097	1e-05	Bailinlanqingke	Shannan	3953	92.2	29.05	LandranceTibet	6	Naked	V1-8	D	S	B	75	170	73	65
1023	ET2	0.013032	1e-05	0.352291	1e-05	0.21097	0.423687	Bailingamu	Shannan	3953	92.2	29.05	LandranceTibet	6	Naked	V1-8	D	S	W	81	174	84	74
1024	WT3	0.999939	1e-05	1.6e-05	1e-05	1e-05	1.5e-05	Shulama	Changdu	3306	97.18	31.15	LandranceTibet	6	Naked	V1-8	D	S	B	69	167	71	65
1025	ET2	1e-05	1e-05	0.426965	1e-05	1e-05	0.572995	Shengzongjiao	Rikaze	3882.5	89.67	29.33	LandranceTibet	6	Naked	V1-8	D	S	B	75	160	72	65
1028	ET2	1e-05	1e-05	1e-05	1e-05	1e-05	0.99995	Goumangbaiqingke	Shannan	3953	92.2	29.05	LandranceTibet	6	Naked	V1-9	D	W	W	87	188	97	NA
1029	WT2	1e-05	1e-05	1e-05	1e-05	0.560302	0.439658	Goumangbaiqingke	Shannan	3574	92.05	29.28	LandranceTibet	6	Naked	V1-8	D	S	W	79	177	86	76
103	WT2	1e-05	1e-05	1e-05	1e-05	0.99995	1e-05	Kaga	Rikaze	3998	88.17	29.38	LandranceTibet	6	Naked	V1-8	D	S	B	NA	186	66	66
1030	ET2	1e-05	1e-05	1e-05	1.8e-05	1.3e-05	0.999939	Goumangbaiqingke	Linzhi	2736	95.63	29.9	LandranceTibet	6	Naked	V1-8	D	S	B	74	173	74	73
1031	WT2	0.048914	1e-05	1e-05	0.087795	0.836731	0.026539	Goumangqingke	Linzhi	2950	94.05	29.2	LandranceTibet	6	Naked	V1-9	D	W	P	83	187	83	NA
1033	ET2	0.00741	1e-05	1e-05	1e-05	1e-05	0.99255	Goumangqingke	Linzhi	2991.8	94.38	29.57	LandranceTibet	6	Naked	V1-9	D	W	W	91	188	76	NA
1035	ET2	1e-05	1e-05	0.343472	1e-05	0.179203	0.477295	Goumangqingke	Changdu	3640	95.83	30.75	LandranceTibet	6	Naked	V1-8	D	S	B	80	178	80	77
1036	WT3	0.476943	1e-05	0.36235	1e-05	0.019015	0.141672	Goumangqingke	Lasa	3809.4	90.08	29.48	LandranceTibet	6	Naked	V1-8	D	S	W	83	178	70	70
1037	ET2	1e-05	1e-05	1e-05	0.123507	1e-05	0.876453	Goumangqingke	Rikaze	4534	85.35	29.35	LandranceTibet	6	Naked	V1-8	D	S	W	72	173	67	63
1038	ET2	0.064203	0.016978	1e-05	0.069512	0.275362	0.573935	Goumangqingke	Shannan	3555.3	90.87	29.27	LandranceTibet	6	Naked	V1-8	D	S	B	78	181	78	74
1039	WT2	0.127181	1e-05	1e-05	1e-05	0.481711	0.391078	Goumangqingke	Linzhi	3107	93.18	29.07	LandranceTibet	6	Naked	V1-8	D	S	P	87	162	95	83
104	WT2	0.332601	1e-05	1e-05	1e-05	0.667359	1e-05	Tonggexikalan	Rikaze	3998	88.17	29.38	LandranceTibet	6	Naked	V1-8	D	S	B	77	183	76	71
1040	WT2	0.138095	1e-05	1e-05	1.2e-05	0.472827	0.389046	Goumangqingke	Shannan	3953	92.2	29.05	LandranceTibet	6	Naked	V1-9	D	W	B	81	182	74	82
1041	ET2	0.007572	1e-05	1e-05	1.4e-05	0.458888	0.533505	Goumangqingke	Shannan	3953	92.2	29.05	LandranceTibet	6	Naked	V1-8	D	S	B	83	187	85	83
1042	WT2	0.265245	1e-05	1e-05	0.001866	0.645598	0.087271	Goumangqingke	Shannan	3551.7	91.78	29.22	LandranceTibet	6	Naked	V1-8	D	S	W	82	198	87	75
1043	WT2	0.108968	1e-05	1e-05	0.140512	0.75049	1e-05	Goumangqingke	Shannan	3587	91.33	29.25	LandranceTibet	6	Naked	V1-9	D	W	B	93	162	86	NA
1044	ET2	0.266378	1e-05	0.330268	1e-05	0.019193	0.384141	Goumangziqingke	Linzhi	2991.8	94.38	29.57	LandranceTibet	6	Naked	V1-9	D	W	P	94	162	90	NA
1045	ET2	1e-05	1e-05	1e-05	1e-05	1e-05	0.99995	Goumangziqingke	Shannan	3953	92.2	29.05	LandranceTibet	6	Naked	V1-9	D	W	P	93	191	87	NA
1046	ET2	1e-05	1e-05	1e-05	0.125437	0.013953	0.86058	Goumangheiqingke	Linzhi	3107	93.18	29.07	LandranceTibet	6	Naked	V1-8	D	S	W	82	NA	88	74
1047	WT3	0.610645	1e-05	1e-05	1.6e-05	0.076913	0.312406	Goumangheiqingke	Linzhi	2736	95.63	29.9	LandranceTibet	6	Naked	V1-8	D	S	P	79	178	76	70
1049	ET2	1e-05	1e-05	1e-05	1e-05	1e-05	0.99995	Goumanglanqingke	Linzhi	3107	93.18	29.07	LandranceTibet	6	Naked	V1-9	D	W	W	88	191	89	NA
105	WT1	1e-05	1e-05	0.837365	1e-05	0.162595	1e-05	Wumang	Rikaze	4307	87.17	29.23	LandranceTibet	6	Naked	V1-8	D	S	B	67	178	65	62
1050	ET2	0.001788	1e-05	1e-05	1e-05	1e-05	0.998172	Zhongreji	Changdu	3178	97.62	30.62	LandranceTibet	6	Naked	V1-8	D	S	P	82	200	80	76
1051	ET2	1e-05	1e-05	1e-05	1e-05	1e-05	0.99995	Dongmu	Changdu	3534	98.22	31.55	LandranceTibet	6	Naked	V1-8	D	S	B	79	186	76	72
1052	ET1	0.04386	1e-05	1e-05	0.687584	0.268524	1.2e-05	Dongqiongzhangbu	Changdu	3873.1	95.62	31.55	LandranceTibet	6	Naked	V1-8	D	S	B	68	NA	67	61
1053	ET1	0.144329	1e-05	0.033118	0.546583	0.239464	0.036496	Shenglibai	Rikaze	4040	89.62	28.92	LandranceTibet	6	Naked	V1-8	D	S	W	77	NA	76	69
1054	WT2	1e-05	1e-05	1e-05	0.002938	0.997022	1e-05	Jigushu	Shannan	3860	92.47	28.43	LandranceTibet	6	Naked	V1-8	D	S	B	74	NA	71	65
1055	WT3	0.605971	1e-05	1e-05	1e-05	0.393989	1e-05	Jiangzhawuri	Rikaze	4307	87.17	29.23	LandranceTibet	6	Naked	V1-8	D	S	B	69	193	69	62
1056	WT2	1.6e-05	1e-05	0.196689	0.31701	0.482495	0.003779	Paiquchangmanglanqingke	Linzhi	2950	94.05	29.2	LandranceTibet	6	Naked	V1-8	D	S	B	83	NA	79	74
1058	WT2	0.236884	1e-05	1e-05	0.028637	0.712725	0.021734	Luozhalvqingke	Shannan	3913	90.82	28.4	LandranceTibet	6	Naked	V1-8	D	S	B	73	188	71	66
1059	ET1	1e-05	1e-05	1.3e-05	0.748781	0.251176	1e-05	Luomainiga	Changdu	3810	96.52	31.22	LandranceTibet	6	Naked	V1-8	D	S	W	73	182	71	66
106	WT1	1.5e-05	1e-05	0.959069	1e-05	0.040886	1e-05	Changmang	Rikaze	4307	87.17	29.23	LandranceTibet	6	Naked	V1-8	D	S	B	69	167	68	60
1060	WT1	1e-05	1e-05	0.940841	0.009743	1e-05	0.049385	Juenai	Changdu	3780	97.83	29.67	LandranceTibet	6	Naked	V1-8	D	S	P	69	195	67	62
1061	WT1	1e-05	1e-05	0.992497	0.003317	1e-05	0.004156	Zhujiuma	Linzhi	2950	94.05	29.2	LandranceTibet	6	Naked	V1-9	D	W	W	85	191	86	71
1063	WT1	1e-05	0.014575	0.371348	0.356489	0.257567	1e-05	Zhulangma	Changdu	3260	96.97	30.05	LandranceTibet	6	Naked	V1-8	D	S	W	78	181	77	69
1064	ET2	0.025474	1e-05	1e-05	1e-05	1e-05	0.974486	Zhudongba	Shannan	3953	92.2	29.05	LandranceTibet	6	Naked	V1-9	D	W	P	66	162	85	71
1067	WT1	0.036504	1e-05	0.865574	0.019149	0.004855	0.073908	Moga	Changdu	3672	98.28	30.87	LandranceTibet	6	Naked	V1-8	D	S	W	80	NA	77	74
1069	ET1	0.016265	1e-05	0.003768	0.523407	0.45654	1e-05	Gemu	Rikaze	4252	87.8	28.35	LandranceTibet	6	Naked	V1-8	D	S	B	71	204	71	65
107	WT1	1e-05	1e-05	0.531753	0.262986	0.20523	1.1e-05	Galama	Rikaze	4040	89.62	28.92	LandranceTibet	6	Naked	V1-8	D	S	B	NA	198	68	67
1070	ET1	1e-05	1e-05	0.071455	0.592071	0.199262	0.137192	Gemu	Rikaze	3882.5	89.67	29.33	LandranceTibet	6	Naked	V1-8	D	S	W	79	NA	78	74
1072	ET1	0.094473	1e-05	1e-05	0.824597	1e-05	0.080899	Chaimi	Rikaze	3882.5	89.67	29.33	LandranceTibet	6	Naked	V1-8	D	S	B	69	195	65	62
1073	WT1	1e-05	1e-05	0.938297	2e-05	0.061654	1e-05	Telijiangxun	Shannan	3740	91.67	29.05	LandranceTibet	6	Naked	V1-8	D	S	P	71	196	70	65
1074	WT2	0.220623	1e-05	1e-05	1e-05	0.779334	1.2e-05	Teshenlansilengqingke	Lasa	3649	91	29.64	LandranceTibet	6	Naked	V1-8	D	S	B	77	184	70	66
1075	WT2	0.01217	1e-05	1e-05	0.111345	0.876455	1e-05	Chengrengamo	Rikaze	4329	88.07	28.85	LandranceTibet	6	Naked	V1-8	D	S	B	73	NA	70	65
1076	WT2	1e-05	1e-05	0.083246	0.263995	0.648912	0.003827	Jiesungabu	Shannan	3953	92.2	29.05	LandranceTibet	6	Naked	V1-8	D	S	W	79	188	74	72
1077	ET2	1e-05	1e-05	0.298748	1e-05	1e-05	0.701212	Aitongbaiqingke	Changdu	3870	98.6	29.68	LandranceTibet	6	Naked	V1-8	D	S	W	76	188	75	72
1078	ET2	1e-05	1e-05	0.34162	1e-05	0.171698	0.486652	Wengge	Changdu	3260	96.97	30.05	LandranceTibet	6	Naked	V1-8	D	S	B	84	NA	80	75
108	ET1	0.239758	1e-05	0.06926	0.330283	0.233703	0.126987	Gamagurui	Rikaze	4040	89.62	28.92	LandranceTibet	6	Naked	V1-8	D	S	B	73	198	77	67
1080	WT2	0.213285	1e-05	1e-05	0.331811	0.453022	0.001862	Langboziqingke	Shannan	4280.3	91.95	27.98	LandranceTibet	6	Naked	V1-8	D	S	P	82	174	65	61
1081	WT2	0.198305	1e-05	0.00712	0.285962	0.325365	0.183238	Jiabuxiang	Rikaze	3882.5	89.67	29.33	LandranceTibet	6	Naked	V1-8	D	S	W	79	191	79	70
1082	WT2	1.2e-05	1e-05	1e-05	1e-05	0.999948	1e-05	Langselin	Shannan	3551.7	91.78	29.22	LandranceTibet	6	Naked	V1-8	D	S	W	81	175	62	71
1083	ET2	0.141856	1e-05	1e-05	0.074658	0.068744	0.714723	Dongbazhuodong	Shannan	4280.3	91.95	27.98	LandranceTibet	6	Naked	V1-8	D	S	B	83	203	75	70
1084	ET1	0.131744	1e-05	1.4e-05	0.853305	1e-05	0.014916	Huangmuqingke	Changdu	3810	96.52	31.22	LandranceTibet	6	Naked	V1-8	D	S	W	68	200	64	59
1086	ET1	0.061454	1e-05	1e-05	0.852784	1e-05	0.085731	Lena	Changdu	3534	98.22	31.55	LandranceTibet	6	Naked	V1-8	D	S	P	79	NA	75	73
1087	ET1	1e-05	0.105601	1e-05	0.894359	1e-05	1e-05	Leleheiqingke	Shannan	4280.3	91.95	27.98	LandranceTibet	6	Naked	V1-8	D	S	P	82	181	80	72
1088	WT3	0.99995	1e-05	1e-05	1e-05	1e-05	1e-05	Lega	Changdu	3672	98.28	30.87	LandranceTibet	6	Naked	V1-8	D	S	W	78	NA	74	70
1089	ET1	0.15567	0.04878	0.271908	0.353578	0.040062	0.130003	Lega	Changdu	3178	97.62	30.62	LandranceTibet	6	Naked	V1-8	D	S	W	83	NA	83	76
1090	ET1	1e-05	1e-05	0.002189	0.979344	0.00857	0.009876	Xuesong	Changdu	3870	98.6	29.68	LandranceTibet	6	Naked	V1-8	D	S	P	80	NA	77	74
1091	ET2	0.307713	1e-05	1.2e-05	0.19757	0.09645	0.398246	Jiafenzhi	Lasa	3648.9	91.12	29.68	LandranceTibet	6	Naked	V1-8	D	S	W	84	185	85	79
1092	WT2	0.051624	1e-05	0.286455	0.076828	0.541316	0.043767	Xiesong	Rikaze	3836	88.87	29.25	LandranceTibet	6	Naked	V1-8	D	S	B	74	176	71	64
1093	WT1	1e-05	1e-05	0.780712	0.179069	1e-05	0.040189	Kangmadongmang	Rikaze	4040	89.62	28.92	LandranceTibet	6	Naked	V1-8	D	S	W	77	171	67	57
1094	ET1	1e-05	1e-05	1e-05	0.999945	1e-05	1.5e-05	Kangle	Changdu	3260	96.97	30.05	LandranceTibet	6	Naked	V1-8	D	S	W	75	177	71	66
1096	WT2	0.247884	1e-05	1.1e-05	1e-05	0.750552	0.001533	Kangshaxiongsun	Rikaze	3882.5	89.67	29.33	LandranceTibet	6	Naked	V1-8	D	S	B	82	181	74	67
1097	WT2	0.071907	1e-05	1e-05	0.01894	0.90269	0.006444	Kangqing	Changdu	3534	98.22	31.55	LandranceTibet	6	Naked	V1-8	D	S	W	83	182	77	70
1098	WT2	0.219763	0.002155	1e-05	0.026359	0.638451	0.113263	Kangga	Changdu	3178	97.62	30.62	LandranceTibet	6	Naked	V1-8	D	S	W	76	172	73	68
1099	WT1	1e-05	0.021432	0.954288	0.02425	1e-05	1e-05	Cumanglanqingke	Ali	4258	79.68	33.45	LandranceTibet	6	Naked	V1-8	D	S	B	69	170	65	60
11	WT2	0.095731	1e-05	1e-05	1e-05	0.904229	1e-05	Chajiuqingke	Lasa	3697	91.37	29.67	LandranceTibet	6	Naked	V1-8	D	S	W	76	173	71	69
110	IL	1e-05	0.584018	1e-05	0.174478	1e-05	0.241473	Difang	Rikaze	4040	89.62	28.92	LandranceTibet	6	Naked	V1-9	D	S	W	NA	201	70	62
1100	WT2	1e-05	1e-05	1e-05	0.058575	0.939914	0.001481	Hunzainaiqingzhong	Lasa	3590	90.72	29.37	LandranceTibet	6	Naked	V1-8	D	S	P	78	185	71	69
1101	WT2	0.021257	1e-05	1e-05	1e-05	0.974273	0.00444	Misuihongqingke	Lasa	3697	91.37	29.67	LandranceTibet	6	Naked	V1-8	D	S	P	79	161	74	71
1103	WT2	1e-05	1e-05	1e-05	0.066552	0.933408	1e-05	Misuilanqingke	Rikaze	4000	89.05	29.67	LandranceTibet	6	Naked	V1-8	D	S	B	76	173	77	66
1104	WT2	1e-05	1e-05	1e-05	1e-05	0.99995	1e-05	Lvqingke	Rikaze	4329	88.07	28.85	LandranceTibet	6	Naked	V1-8	D	S	B	84	178	76	70
1105	WT2	0.336937	1e-05	1e-05	1e-05	0.663021	1.2e-05	Lvqingke	Rikaze	4000	87.68	29.05	LandranceTibet	6	Naked	V1-8	D	S	B	78	176	79	68
1106	WT1	1e-05	1e-05	0.99995	1e-05	1e-05	1e-05	Lvqingke	Rikaze	4300	87.07	28.62	LandranceTibet	6	Naked	V1-8	D	S	B	69	165	66	58
1107	WT2	0.075943	1e-05	1e-05	0.085752	0.838275	1e-05	Lvqingke	Rikaze	3810	85.97	28.17	LandranceTibet	6	Naked	V1-8	D	S	B	87	161	83	73
1108	WT1	0.185312	1e-05	0.488498	0.07416	0.242932	0.009088	Lvqingke	Rikaze	4601	88.52	28.28	LandranceTibet	6	Naked	V1-8	D	S	B	67	162	62	58
1109	ET1	0.071921	1e-05	0.006084	0.795729	0.126246	1e-05	Lvqingke	Shannan	3913	90.82	28.4	LandranceTibet	6	Naked	V1-8	D	S	B	75	171	75	65
1110	ET1	1e-05	0.036183	1e-05	0.814833	1e-05	0.148954	Lvqingke	Changdu	3260	96.97	30.05	LandranceTibet	6	Naked	V1-8	D	S	B	77	173	74	65
1111	ET1	1e-05	0.074589	1e-05	0.610599	1e-05	0.314782	Lvqingke	Changdu	3780	97.83	29.67	LandranceTibet	6	Naked	V1-8	D	S	B	78	176	74	65
1113	WT2	0.280479	1e-05	1e-05	1e-05	0.719481	1e-05	Luocuo	Rikaze	3998	88.17	29.38	LandranceTibet	6	Naked	V1-8	D	S	B	82	177	77	70
1114	ET2	0.277323	1e-05	0.34549	1e-05	1e-05	0.377157	Senchimanbu	Changdu	3810	96.52	31.22	LandranceTibet	6	Naked	V1-8	D	S	P	89	187	74	73
1115	ET1	1e-05	1e-05	1e-05	0.99995	1e-05	1e-05	Senmanzharen	Changdu	3810	96.52	31.22	LandranceTibet	6	Naked	V1-8	D	S	P	79	161	74	66
1116	ET2	0.322208	1e-05	1e-05	0.097423	0.060558	0.519792	Xiongma	Linzhi	3107	93.18	29.07	LandranceTibet	6	Naked	V1-8	D	S	W	93	182	81	76
1117	WT2	1e-05	1e-05	1e-05	0.002448	0.997512	1e-05	Ziyu	Rikaze	3882.5	89.67	29.33	LandranceTibet	6	Naked	V1-8	D	S	B	76	175	75	63
1118	WT3	0.323338	1e-05	0.16018	1e-05	0.312445	0.204018	Zigurong	Shannan	3551.7	91.78	29.22	LandranceTibet	6	Naked	V1-8	D	S	P	90	202	85	78
1119	WT3	0.999943	1e-05	1e-05	1e-05	1e-05	1.7e-05	Zikezhanima	Linzhi	3107	93.18	29.07	LandranceTibet	6	Naked	V1-8	D	S	P	85	188	85	79
112	ET2	0.030562	1e-05	1.3e-05	0.318166	0.174518	0.476731	Heiqingke	Rikaze	4040	89.62	28.92	LandranceTibet	6	Naked	V1-8	D	S	P	69	178	65	60
1120	ET2	0.158232	1e-05	1e-05	0.283221	0.07221	0.486317	Ziqingke	Linzhi	3417	93.38	29.9	LandranceTibet	6	Naked	V1-8	D	S	P	93	193	91	80
1121	ET1	1e-05	1e-05	0.000545	0.474367	0.255441	0.269628	Ziqingke	Lasa	3753	91.28	29.97	LandranceTibet	6	Naked	V1-8	D	S	P	73	167	70	65
1122	WT3	0.595317	1e-05	1e-05	1e-05	0.404643	1e-05	Ziqingke	Lasa	3697	91.37	29.67	LandranceTibet	6	Naked	V1-8	D	S	P	84	161	82	76
1123	ET2	0.033138	1e-05	1e-05	0.248124	0.011696	0.707023	Ziqingke	Linzhi	2991.8	94.38	29.57	LandranceTibet	6	Naked	V1-8	D	S	P	75	177	70	65
1125	WT2	0.056598	1e-05	1e-05	0.004143	0.939229	1e-05	Ziqingke	Rikaze	4000	89.05	29.67	LandranceTibet	6	Naked	V1-8	D	S	P	76	173	75	65
1127	WT2	0.07409	1e-05	1e-05	0.081194	0.844686	1e-05	Ziqingke	Rikaze	3810	85.97	28.17	LandranceTibet	6	Naked	V1-8	D	S	B	82	161	82	81
1128	ET2	0.036972	1e-05	0.00233	0.419871	0.072914	0.467903	Ziqingke	Rikaze	2996	88.93	27.48	LandranceTibet	6	Naked	V1-8	D	S	P	67	160	62	57
1129	WT2	0.002078	1e-05	1e-05	1e-05	0.997882	1e-05	Ziqingke	Rikaze	3901	89.2	29.18	LandranceTibet	6	Naked	V1-8	D	S	P	75	170	71	66
113	WT2	0.090676	1e-05	1e-05	1e-05	0.909284	1e-05	Ziqingke	Rikaze	4040	89.62	28.92	LandranceTibet	6	Naked	V1-8	D	S	B	NA	185	70	68
1130	WT1	1e-05	1e-05	0.92072	0.043303	0.035947	1e-05	Ziqingke	Rikaze	4601	88.52	28.28	LandranceTibet	6	Naked	V1-8	D	S	B	70	160	68	62
1131	WT1	1e-05	1e-05	0.99995	1e-05	1e-05	1e-05	Ziqingke	Rikaze	4000	87.68	29.05	LandranceTibet	6	Naked	V1-8	D	S	P	69	164	68	62
1132	WT1	0.026376	0.1067	0.712203	1e-05	0.123244	0.031467	Ziqingke	Rikaze	4534	85.35	29.35	LandranceTibet	6	Naked	V1-8	D	S	P	70	160	63	60
1133	WT3	0.99995	1e-05	1e-05	1e-05	1e-05	1e-05	Ziqingke	Shannan	3587	91.33	29.25	LandranceTibet	6	Naked	V1-8	D	S	P	85	183	81	76
1135	WT3	0.971133	1e-05	1e-05	1e-05	0.022254	0.006583	Ziqingke	Shannan	3551.7	91.78	29.22	LandranceTibet	6	Naked	V1-8	D	S	P	84	181	79	71
1139	WT1	1e-05	1e-05	0.644793	0.197244	0.097182	0.060761	Ziqingke	Lasa	3809.4	90.08	29.48	LandranceTibet	6	Naked	V1-8	D	S	P	76	177	71	65
114	ET1	1e-05	1e-05	0.227175	0.456847	0.307346	0.008612	Langgazi	Rikaze	4040	89.62	28.92	LandranceTibet	6	Naked	V1-8	D	S	B	66	168	63	61
1141	WT3	0.99995	1e-05	1e-05	1e-05	1e-05	1e-05	Ziqingke	Lasa	3648.9	91.12	29.68	LandranceTibet	6	Naked	V1-8	D	S	P	98	202	85	81
1142	WT1	1e-05	1e-05	0.999943	1e-05	1e-05	1.7e-05	Ziqingke	Rikaze	4114	85.22	28.93	LandranceTibet	6	Naked	V1-8	D	S	P	66	162	62	58
1143	WT2	0.110936	1e-05	0.001391	1e-05	0.887634	1.9e-05	Ziqingke	Rikaze	3998	88.17	29.38	LandranceTibet	6	Naked	V1-8	D	S	P	78	204	72	70
1144	WT3	0.492344	1e-05	1e-05	0.058166	0.445762	0.003708	Ziqingke	Linzhi	3107	93.18	29.07	LandranceTibet	6	Naked	V1-8	D	S	P	83	187	77	74
1145	WT2	0.238452	1e-05	1e-05	1e-05	0.684233	0.077285	Ziqingke	Shannan	4125	91.52	28.45	LandranceTibet	6	Naked	V1-8	D	S	P	81	188	75	72
1146	WT2	0.058347	1e-05	0.004279	0.21834	0.507255	0.211769	Ziqingke	Rikaze	4329	88.07	28.85	LandranceTibet	6	Naked	V1-8	D	S	W	74	176	69	66
1147	ET2	1e-05	0.091383	1e-05	0.330984	1e-05	0.577603	Ziqingke	Linzhi	2327.6	97.48	28.65	LandranceTibet	6	Naked	V1-8	D	S	P	83	195	77	76
1148	WT2	0.450824	1e-05	1e-05	1e-05	0.542963	0.006183	Ziqingke	Shannan	3574	92.05	29.28	LandranceTibet	6	Naked	V1-8	D	S	P	86	191	78	77
1149	WT2	0.107327	1e-05	0.343865	1.9e-05	0.493123	0.055655	Ziqingke	Lasa	3804.3	91.78	29.85	LandranceTibet	6	Naked	V1-8	D	S	B	86	193	79	80
1150	ET1	1.3e-05	1e-05	1.9e-05	0.999939	1e-05	1e-05	Ziqingke	Changdu	3640	95.83	30.75	LandranceTibet	6	Naked	V1-8	D	S	W	73	178	69	68
1151	ET2	0.120364	1e-05	0.288601	1e-05	0.292858	0.298157	Zigoumang	Linzhi	2991.8	94.38	29.57	LandranceTibet	6	Naked	V1-8	D	S	P	92	188	85	80
1152	WT3	0.682083	1e-05	1e-05	1e-05	0.291865	0.026022	Zigoumangqingke	Shannan	3574	92.05	29.28	LandranceTibet	6	Naked	V1-8	D	S	P	85	187	86	81
1153	WT3	0.584881	1e-05	1e-05	0.020775	0.355266	0.039058	Zigoumangqingke	Shannan	3953	92.2	29.05	LandranceTibet	6	Naked	V1-8	D	S	P	82	188	80	78
1155	ET2	1e-05	1e-05	0.329577	1e-05	0.288589	0.381804	Zigoumangqingke	Shannan	3551.7	91.78	29.22	LandranceTibet	6	Naked	V1-8	D	S	P	83	187	79	78
1157	ET2	0.025773	1e-05	1e-05	0.368252	0.102802	0.503154	Zigoumangqingke	Changdu	3640	95.83	30.75	LandranceTibet	6	Naked	V1-8	D	S	P	80	185	78	75
1159	WT1	1e-05	1e-05	0.99995	1e-05	1e-05	1e-05	Zilanqingke	Rikaze	4329	88.07	28.85	LandranceTibet	6	Naked	V1-8	D	S	B	67	167	62	58
1160	WT1	1e-05	1e-05	0.994182	1e-05	0.005771	1.7e-05	Zilanqingke	Rikaze	4329	88.07	28.85	LandranceTibet	6	Naked	V1-8	D	S	B	78	173	62	60
1161	WT2	1e-05	1e-05	1e-05	0.090876	0.909084	1e-05	Wosun	Rikaze	3882.5	89.67	29.33	LandranceTibet	6	Naked	V1-8	D	S	B	67	162	67	61
1162	WT2	0.143324	1e-05	0.179729	0.087224	0.571837	0.017876	Heiqingke	Lasa	3804.3	91.78	29.85	LandranceTibet	6	Naked	V1-8	D	S	B	69	NA	71	64
1163	ET1	0.227513	1e-05	1e-05	0.37069	0.160043	0.241734	Heiqingke	Lasa	3753	91.28	29.97	LandranceTibet	6	Naked	V1-8	D	S	B	74	183	65	69
1164	ET1	1e-05	1e-05	0.236163	0.438541	0.276629	0.048646	Heiqingke	Lasa	3697	91.37	29.67	LandranceTibet	6	Naked	V1-8	D	S	B	69	170	63	62
1165	WT3	0.49828	1e-05	0.228964	1e-05	1e-05	0.272726	Heiqingke	Linzhi	3417	93.38	29.9	LandranceTibet	6	Naked	V1-8	D	S	P	82	178	74	74
1166	WT2	0.18172	1e-05	1e-05	1e-05	0.81824	1e-05	Heiqingke	Rikaze	4329	88.07	28.85	LandranceTibet	6	Naked	V1-8	D	S	B	71	172	65	65
1167	WT3	0.99995	1e-05	1e-05	1e-05	1e-05	1e-05	Heiqingke	Rikaze	4114	85.22	28.93	LandranceTibet	6	Naked	V1-8	D	S	P	81	176	75	74
1168	ET2	0.05343	1e-05	1e-05	0.401963	0.139829	0.404758	Heiqingke	Rikaze	3998	88.17	29.38	LandranceTibet	6	Naked	V1-8	D	S	W	68	173	62	60
1169	WT2	0.226906	1e-05	1e-05	0.178832	0.34215	0.252092	Heiqingke	Rikaze	2996	88.93	27.48	LandranceTibet	6	Naked	V1-8	D	S	P	76	176	62	67
117	WT2	1e-05	1e-05	1e-05	1e-05	0.99995	1e-05	Jianqiong	Rikaze	4040	89.62	28.92	LandranceTibet	6	Naked	V1-8	D	S	B	73	172	66	66
1170	ET1	0.010326	1e-05	1.5e-05	0.976092	1e-05	0.013547	Heiqingke	Rikaze	3901	89.2	29.18	LandranceTibet	6	Naked	V1-8	D	S	P	74	176	72	71
1171	ET1	0.004161	0.087719	1e-05	0.490205	1e-05	0.417895	Heiqingke	Changdu	3870	98.6	29.68	LandranceTibet	6	Naked	V1-8	D	S	P	74	177	72	67
1172	ET1	1e-05	1e-05	1e-05	0.972821	0.027139	1e-05	Heiqingke	Changdu	3534	98.22	31.55	LandranceTibet	6	Naked	V1-8	D	S	W	78	192	80	79
1173	ET1	1e-05	1e-05	1e-05	0.806317	0.193643	1e-05	Heiqingke	Changdu	3640	95.83	30.75	LandranceTibet	6	Naked	V1-8	D	S	P	70	173	69	65
1175	ET1	0.082878	0.004086	1e-05	0.536415	1e-05	0.3766	Heiqingke	Changdu	3780	97.83	29.67	LandranceTibet	6	Naked	V1-8	D	S	P	72	173	71	65
1176	WT1	1e-05	1e-05	0.721124	1e-05	0.278836	1e-05	Heiqingke	Rikaze	4534	85.35	29.35	LandranceTibet	6	Naked	V1-8	D	S	B	69	175	65	65
1177	ET1	1e-05	1e-05	1e-05	0.990093	0.001797	0.008081	Heiqingke	Shannan	3551.7	91.78	29.22	LandranceTibet	6	Naked	V1-8	D	S	W	78	162	74	76
1178	WT2	0.254122	1e-05	1e-05	1e-05	0.375778	0.37007	Heiqingke	Linzhi	3107	93.18	29.07	LandranceTibet	6	Naked	V1-8	D	S	P	84	188	83	81
1179	WT1	0.029126	1e-05	0.705574	1e-05	0.26527	1e-05	Heiqingke	Shannan	4280.3	91.95	27.98	LandranceTibet	6	Naked	V1-8	D	S	B	69	173	66	65
118	WT2	1e-05	1e-05	1.7e-05	1e-05	0.999943	1e-05	Geqiong	Rikaze	4040	89.62	28.92	LandranceTibet	6	Naked	V1-8	D	S	W	77	172	70	69
1180	WT3	0.999945	1e-05	1e-05	1.5e-05	1e-05	1e-05	Heiqingke	Shannan	3551.7	91.78	29.22	LandranceTibet	6	Naked	V1-8	D	S	P	80	161	83	76
1182	WT1	0.003911	1e-05	0.974899	0.02116	1e-05	1e-05	Heiqingke	Rikaze	3810	85.97	28.17	LandranceTibet	6	Naked	V1-8	D	S	P	67	172	65	61
1183	WT2	1.1e-05	1e-05	0.055243	1e-05	0.944716	1e-05	Heiqingke	Rikaze	4601	88.52	28.28	LandranceTibet	6	Naked	V1-8	D	S	B	70	160	67	64
1184	WT2	0.043017	0.000841	0.118952	0.084521	0.732433	0.020236	Heiqingke	Rikaze	4300	87.07	28.62	LandranceTibet	6	Naked	V1-8	D	S	P	71	175	70	66
1186	WT3	0.817473	1e-05	1e-05	1e-05	0.167197	0.015299	Heiqingke	Shannan	3740	91.67	29.05	LandranceTibet	6	Naked	V1-8	D	S	P	79	177	79	75
1187	WT3	0.999942	1e-05	1e-05	1e-05	1e-05	1.8e-05	Heiqingke	Shannan	3555.3	90.87	29.27	LandranceTibet	6	Naked	V1-8	D	S	P	79	181	80	72
1188	ET1	0.233075	1e-05	0.086408	0.324478	0.240311	0.115718	Heiqingke	Shannan	4125	91.52	28.45	LandranceTibet	6	Naked	V1-8	D	S	B	71	172	72	67
119	WT2	1e-05	1e-05	1e-05	1e-05	0.999949	1.1e-05	Goumangqingke	Rikaze	4040	89.62	28.92	LandranceTibet	6	Naked	V1-8	D	S	W	82	181	80	75
1190	WT3	0.606628	1e-05	1e-05	1.5e-05	1e-05	0.393327	Heigoumangqingke	Shannan	3953	92.2	29.05	LandranceTibet	6	Naked	V1-8	D	S	P	79	176	63	74
1191	ET1	0.223893	1e-05	0.079233	0.318666	0.22925	0.148948	Chulongbaiqingke	Shannan	4280.3	91.95	27.98	LandranceTibet	6	Naked	V1-8	D	S	B	75	172	72	69
1192	WT1	1e-05	1e-05	0.827789	1.9e-05	0.172161	1e-05	Chulonggamu	Rikaze	4307	87.17	29.23	LandranceTibet	6	Naked	V1-8	D	S	B	69	170	70	63
1193	ET2	0.419319	1e-05	1e-05	0.067788	1.3e-05	0.512859	Dongmangbaiqingke	Linzhi	3107	93.18	29.07	LandranceTibet	6	Naked	V1-8	D	S	W	83	161	81	76
1194	WT2	0.25151	1e-05	1e-05	1e-05	0.742897	0.005564	Dongmangbaiqingke	Shannan	4280.3	91.95	27.98	LandranceTibet	6	Naked	V1-8	D	S	W	83	178	82	82
1195	ET2	0.399866	1e-05	1e-05	0.05789	1e-05	0.542213	Dongmangbaiqingke	Shannan	3860	92.47	28.43	LandranceTibet	6	Naked	V1-8	D	S	W	83	171	80	75
1196	ET1	1e-05	1e-05	1e-05	0.99995	1e-05	1e-05	Dongmangbaiqingke	Changdu	3534	98.22	31.55	LandranceTibet	6	Naked	V1-8	D	S	W	74	174	76	71
1197	ET1	1e-05	0.013729	0.346032	0.363296	0.276923	1e-05	Dongmangbaiqingke	Changdu	3640	95.83	30.75	LandranceTibet	6	Naked	V1-8	D	S	W	78	161	76	70
1199	ET2	0.409372	1e-05	1e-05	0.078976	1e-05	0.511621	Dongmangbaiqingke	Shannan	3574	92.05	29.28	LandranceTibet	6	Naked	V1-8	D	S	W	91	176	84	78
120	WT2	0.038543	1e-05	1e-05	1e-05	0.961417	1e-05	Naijingabu	Rikaze	4040	89.62	28.92	LandranceTibet	6	Naked	V1-8	D	S	B	72	167	66	63
1200	ET1	1.1e-05	1e-05	0.004727	0.995228	1.3e-05	1e-05	Dongmangbaiqingke	Linzhi	2736	95.63	29.9	LandranceTibet	6	Naked	V1-8	D	S	B	77	177	81	68
1201	ET1	1e-05	1e-05	1e-05	0.99995	1e-05	1e-05	Dongmanghongqingke	Changdu	3680	94.97	30.82	LandranceTibet	6	Naked	V1-8	D	S	W	69	177	69	63
1202	ET1	1e-05	1e-05	1e-05	0.93087	1e-05	0.06909	Dongmanghongqingke	Changdu	3672	98.28	30.87	LandranceTibet	6	Naked	V1-8	D	S	W	70	177	75	70
1203	ET1	0.139308	0.002741	0.149807	0.411134	0.122995	0.174016	Dongmanghongqingke	Changdu	3178	97.62	30.62	LandranceTibet	6	Naked	V1-8	D	S	B	73	173	87	66
1204	WT2	0.117001	0.017414	0.000758	0.154534	0.710283	1e-05	Dongmangqingke	Rikaze	3836	88.87	29.25	LandranceTibet	6	Naked	V1-8	D	S	W	81	174	87	73
1205	ET2	0.272931	1e-05	1e-05	0.105038	0.141967	0.480043	Dongmangqingke	Shannan	3551.7	91.78	29.22	LandranceTibet	6	Naked	V1-8	D	S	W	79	161	87	82
1206	ET2	0.430828	1e-05	1e-05	0.060023	1e-05	0.509119	Dongmangqingke	Shannan	3555.3	90.87	29.27	LandranceTibet	6	Naked	V1-8	D	S	W	79	181	85	78
1207	WT3	0.816025	1e-05	1e-05	1e-05	0.183935	1e-05	Dongmangqingke	Shannan	3587	91.33	29.25	LandranceTibet	6	Naked	V1-8	D	S	W	80	181	83	77
1208	ET1	0.156979	0.045607	1e-05	0.433616	1e-05	0.363778	Dongmangqingke	Changdu	3870	98.6	29.68	LandranceTibet	6	Naked	V1-8	D	S	W	71	176	77	66
1210	WT2	1e-05	1e-05	1e-05	1e-05	0.99995	1e-05	Dongmangziqingke	Shannan	3574	92.05	29.28	LandranceTibet	6	Naked	V1-8	D	S	P	79	173	82	82
1212	WT2	1e-05	1e-05	1e-05	1e-05	0.99995	1e-05	Dongmangziqingke	Changdu	3680	94.97	30.82	LandranceTibet	6	Naked	V1-8	D	S	P	78	173	82	73
1213	WT3	0.382866	0.021279	0.063717	0.13313	0.066671	0.332338	Dongmangziqingke	Changdu	3178	97.62	30.62	LandranceTibet	6	Naked	V1-8	D	S	P	79	183	83	69
1214	WT1	0.018952	0.12434	0.753141	1e-05	0.103547	1e-05	Dongmangziqingke	Changdu	3640	95.83	30.75	LandranceTibet	6	Naked	V1-8	D	S	P	71	178	69	65
1215	ET2	0.21635	0.073491	1e-05	0.14232	0.199483	0.368347	Dongmangziqingke	Shannan	3953	92.2	29.05	LandranceTibet	6	Naked	V1-8	D	S	P	77	181	74	71
1216	ET1	0.056649	0.005402	1e-05	0.882819	1e-05	0.055109	Dongmangheiqingke	Changdu	3672	98.28	30.87	LandranceTibet	6	Naked	V1-8	D	S	P	77	170	77	69
1217	WT1	1e-05	1e-05	0.997254	1e-05	1e-05	0.002706	Dongmangheiqingke	Shannan	3574	92.05	29.28	LandranceTibet	6	Naked	V1-8	D	S	P	84	170	84	72
1218	WT2	1e-05	0.022432	0.07586	0.350194	0.550717	0.000787	Dongmangheiqingke	Changdu	3640	95.83	30.75	LandranceTibet	6	Naked	V1-8	D	S	P	72	171	74	66
1219	WT2	1e-05	1e-05	1.3e-05	0.216738	0.783219	1e-05	Dongmangheiqingke	Changdu	3178	97.62	30.62	LandranceTibet	6	Naked	V1-8	D	S	P	76	172	74	68
1220	WT3	0.603146	1e-05	1e-05	0.087765	0.309059	1e-05	Dongmanglanqingke	Lasa	3804.3	91.78	29.85	LandranceTibet	6	Naked	V1-8	D	S	B	78	172	80	70
1221	ET1	1e-05	1e-05	1e-05	0.68422	0.31574	1e-05	Dongmanglanqingke	Changdu	3640	95.83	30.75	LandranceTibet	6	Naked	V1-8	D	S	B	69	172	70	62
1222	WT2	0.181872	1e-05	1e-05	1e-05	0.59028	0.227818	Donggoumangbaiqingke	Linzhi	2991.8	94.38	29.57	LandranceTibet	6	Naked	V1-9	D	W	W	93	188	77	NA
1223	ET1	1e-05	1e-05	0.223963	0.548605	1e-05	0.227402	Xisuidongmangbaiqingke	Rikaze	4329	88.07	28.85	LandranceTibet	6	Naked	V1-8	D	S	B	73	176	71	66
1224	ET1	1e-05	1e-05	1e-05	0.836542	0.156507	0.006921	Rannabaiqingke	Changdu	3260	96.97	30.05	LandranceTibet	6	Naked	V1-8	D	S	B	74	170	71	66
1225	ET1	1e-05	1e-05	1e-05	0.999945	1e-05	1.5e-05	Puyibaiqingke	Shannan	3860	92.47	28.43	LandranceTibet	6	Naked	V1-8	D	S	W	81	161	81	78
1227	WT2	0.179041	1e-05	0.002013	0.000917	0.811717	0.006302	Pusun	Rikaze	3882.5	89.67	29.33	LandranceTibet	6	Naked	V1-8	D	S	B	77	173	73	67
1228	WT3	0.329205	1e-05	0.273331	0.127343	0.266073	0.004037	Purannai	Linzhi	3107	93.18	29.07	LandranceTibet	6	Naked	V1-8	D	S	B	82	174	74	76
1229	WT2	0.131191	1e-05	1e-05	0.153685	0.715094	1e-05	Wendong	Rikaze	4290	89.72	28.58	LandranceTibet	6	Naked	V1-8	D	S	B	80	174	74	69
123	WT3	0.644657	1e-05	1e-05	1e-05	0.355303	1e-05	Baiqingke	Rikaze	4040	89.62	28.92	LandranceTibet	6	Naked	V1-8	D	S	W	82	172	76	73
1230	WT2	0.153208	0.017242	1e-05	0.110354	0.576071	0.143115	Xieagamu	Rikaze	3882.5	89.67	29.33	LandranceTibet	6	Naked	V1-8	D	S	B	77	174	70	69
1231	WT2	0.297877	1e-05	0.104825	0.234955	0.34117	0.021163	Womuqiong	Linzhi	3107	93.18	29.07	LandranceTibet	6	Naked	V1-8	D	S	W	82	172	75	77
1232	WT2	0.371887	1e-05	1e-05	0.161799	0.466284	1e-05	Lanbaiqingke	Rikaze	4329	88.07	28.85	LandranceTibet	6	Naked	V1-8	D	S	B	77	172	71	68
1233	WT2	0.013283	1e-05	1e-05	0.085369	0.817099	0.08423	Lanqingke	Lasa	3648.9	91.12	29.68	LandranceTibet	6	Naked	V1-8	D	S	B	80	173	74	70
1234	WT3	0.75866	1e-05	1e-05	0.045864	0.195446	1e-05	Lanqingke	Lasa	3804.3	91.78	29.85	LandranceTibet	6	Naked	V1-8	D	S	B	69	167	66	63
1235	WT2	0.144809	1e-05	1e-05	0.048262	0.806899	1e-05	Lanqingke	Lasa	3697	91.37	29.67	LandranceTibet	6	Naked	V1-8	D	S	B	71	160	72	66
1236	WT2	0.040448	1e-05	1e-05	1e-05	0.952461	0.007061	Lanqingke	Linzhi	3417	93.38	29.9	LandranceTibet	6	Naked	V1-8	D	S	B	73	172	70	66
1237	WT2	0.025264	0.106573	1e-05	0.284033	0.325368	0.258753	Lanqingke	Rikaze	4252	87.8	28.35	LandranceTibet	6	Naked	V1-8	D	S	B	75	160	73	69
1238	WT1	0.145614	1e-05	0.591516	0.027797	0.235053	1e-05	Lanqingke	Rikaze	3901	89.2	29.18	LandranceTibet	6	Naked	V1-8	D	S	B	73	170	71	64
1239	WT2	1e-05	1e-05	1e-05	1e-05	0.982767	0.017193	Lanqingke	Shannan	3574	92.05	29.28	LandranceTibet	6	Naked	V1-8	D	S	B	73	173	70	66
124	WT2	0.205953	1e-05	1e-05	1e-05	0.791913	0.002103	Jumangqingke	Rikaze	4040	89.62	28.92	LandranceTibet	6	Naked	V1-8	D	S	B	73	171	71	68
1240	WT3	0.99995	1e-05	1e-05	1e-05	1e-05	1e-05	Lanqingke	Linzhi	3107	93.18	29.07	LandranceTibet	6	Naked	V1-8	D	S	B	68	167	66	63
1241	WT2	0.062026	1e-05	0.012756	0.07452	0.740193	0.110494	Lanqingke	Shannan	3740	91.67	29.05	LandranceTibet	6	Naked	V1-8	D	S	B	72	160	71	68
1244	WT2	0.224234	1e-05	1e-05	1e-05	0.775726	1e-05	Lanqingke	Rikaze	4534	85.35	29.35	LandranceTibet	6	Naked	V1-8	D	S	B	70	167	65	62
1245	WT3	0.99995	1e-05	1e-05	1e-05	1e-05	1e-05	Lanqingke	Shannan	3587	91.33	29.25	LandranceTibet	6	Naked	V1-8	D	S	B	80	161	78	74
1246	WT2	0.119382	1e-05	0.002598	0.004031	0.873968	1e-05	Lanqingke	Shannan	4280.3	91.95	27.98	LandranceTibet	6	Naked	V1-8	D	S	B	79	170	65	69
1247	ET1	0.229183	1e-05	0.10461	0.324455	0.222124	0.119619	Lanqingke	Shannan	3551.7	91.78	29.22	LandranceTibet	6	Naked	V1-8	D	S	B	73	170	75	70
1248	ET1	0.297493	1e-05	1e-05	0.343226	0.131192	0.22807	Lanqingke	Changdu	3672	98.28	30.87	LandranceTibet	6	Naked	V1-8	D	S	B	74	176	71	66
1249	WT1	0.013269	0.003051	0.350948	0.342401	0.253207	0.037124	Lanqingke	Changdu	3534	98.22	31.55	LandranceTibet	6	Naked	V1-8	D	S	B	79	174	80	70
125	ET1	0.0896	1e-05	1e-05	0.407129	0.156332	0.346919	Biansuihui	Rikaze	4040	89.62	28.92	LandranceTibet	6	Naked	V1-8	D	S	W	86	184	87	79
1250	WT1	0.380912	1e-05	0.539196	0.063352	1e-05	0.01652	Lanqingke	Ali	3900	81.15	30.3	LandranceTibet	6	Naked	V1-8	D	S	B	73	176	73	67
1251	WT2	0.212862	1e-05	1e-05	1e-05	0.787098	1e-05	Lanqingke	Rikaze	4300	87.07	28.62	LandranceTibet	6	Naked	V1-8	D	S	B	78	180	73	69
1252	WT2	0.350401	1e-05	1e-05	1e-05	0.570492	0.079077	Lanqingke	Lasa	2991.8	94.38	29.57	LandranceTibet	6	Naked	V1-8	D	S	B	73	174	73	66
1253	WT1	0.048195	0.007689	0.729454	0.022813	0.191838	1e-05	Lanqingke	Rikaze	3810	85.97	28.17	LandranceTibet	6	Naked	V1-8	D	S	W	69	166	68	61
1254	WT3	0.564457	1e-05	1e-05	1e-05	0.435503	1e-05	Lanqingke	Changdu	3640	95.83	30.75	LandranceTibet	6	Naked	V1-8	D	S	W	70	170	71	64
1255	WT3	0.999947	1e-05	1.3e-05	1e-05	1e-05	1e-05	Lanqingke	Rikaze	2996	88.93	27.48	LandranceTibet	6	Naked	V1-8	D	S	B	70	172	66	62
1256	WT2	0.010561	1e-05	1e-05	0.07204	0.829655	0.087724	Lanqingke	Shannan	4125	91.52	28.45	LandranceTibet	6	Naked	V1-8	D	S	B	71	167	69	65
1257	WT1	0.134596	0.301553	0.548351	1e-05	1e-05	0.015481	Langoumangqingke	Shannan	3574	92.05	29.28	LandranceTibet	6	Naked	V1-8	D	S	W	82	177	83	72
1258	WT2	1e-05	1e-05	1e-05	0.120323	0.879637	1e-05	Cuoru	Shannan	4280.3	91.95	27.98	LandranceTibet	6	Naked	V1-8	D	S	W	80	172	78	67
1259	WT2	0.226081	1e-05	1e-05	1e-05	0.773879	1e-05	Aiganqingke	Rikaze	4300	87.07	28.62	LandranceTibet	6	Naked	V1-8	D	S	B	69	167	68	62
1260	WT2	0.136109	0.001929	1e-05	0.205175	0.618318	0.038459	Xinbakadagangmu	Shannan	3860	92.47	28.43	LandranceTibet	6	Naked	V1-8	D	S	W	81	177	76	73
1261	WT3	0.99995	1e-05	1e-05	1e-05	1e-05	1e-05	Xinbaheichangwei	Shannan	3860	92.47	28.43	LandranceTibet	6	Naked	V1-8	D	S	P	77	176	71	68
1262	WT3	0.483601	1e-05	0.042526	0.26108	0.212773	1e-05	Gunnai	Linzhi	3107	93.18	29.07	LandranceTibet	6	Naked	V1-9	D	W	W	85	186	84	NA
1263	WT2	0.170725	1e-05	1.2e-05	0.069425	0.759351	0.000478	Zhailuo	Changdu	3260	96.97	30.05	LandranceTibet	6	Naked	V1-8	D	S	B	74	174	77	71
1264	WT1	1e-05	1e-05	0.99995	1e-05	1e-05	1e-05	Moxian	Rikaze	4307	87.17	29.23	LandranceTibet	6	Naked	V1-8	D	S	P	65	161	62	61
1265	WT2	0.112523	0.018785	1e-05	0.157399	0.711268	1.5e-05	Gele	Changdu	3178	97.62	30.62	LandranceTibet	6	Naked	V1-8	D	S	B	73	174	75	71
1266	WT3	0.597917	1e-05	1e-05	1e-05	0.402043	1e-05	Gaxia	Shannan	3740	91.67	29.05	LandranceTibet	6	Naked	V1-8	D	S	W	78	176	77	70
1268	WT2	0.473288	1e-05	1e-05	1e-05	0.481928	0.044755	Gamagurong	Shannan	3551.7	91.78	29.22	LandranceTibet	6	Naked	V1-8	D	S	W	82	161	81	81
1269	ET2	0.15842	0.068219	1e-05	0.300302	0.145628	0.32742	Gamagugu	Linzhi	2950	94.05	29.2	LandranceTibet	6	Naked	V1-9	D	W	W	93	162	86	NA
127	WT2	0.013026	1e-05	1e-05	1e-05	0.986934	1e-05	Qingke	Rikaze	4040	89.62	28.92	LandranceTibet	6	Naked	V1-8	D	S	B	73	160	66	69
1270	WT2	0.290115	0.207443	1e-05	1e-05	0.312567	0.189855	Gamu	Shannan	4280.3	91.95	27.98	LandranceTibet	6	Naked	V1-8	D	S	B	71	172	72	65
1271	WT2	0.073867	0.003649	0.090826	0.066425	0.61555	0.149683	Gamusuzhu	Shannan	3860	92.47	28.43	LandranceTibet	6	Naked	V1-8	D	S	B	74	173	73	67
1272	WT2	0.064952	1e-05	0.007202	0.007899	0.911055	0.008881	Gamuxi	Shannan	4432.4	90.4	28.95	LandranceTibet	6	Naked	V1-8	D	S	B	74	175	73	68
1273	ET1	0.200215	0.024101	0.025861	0.365668	0.200132	0.184024	Gabu	Shannan	3953	92.2	29.05	LandranceTibet	6	Naked	V1-8	D	S	B	71	160	71	66
1274	WT1	0.039988	0.031857	0.525214	0.16909	0.035264	0.198588	Gabu	Shannan	4432.4	90.4	28.95	LandranceTibet	6	Naked	V1-8	D	S	P	65	161	62	60
1275	WT2	1e-05	0.009704	0.120396	0.068854	0.701138	0.099898	Gabujiuga	Rikaze	4000	89.05	29.67	LandranceTibet	6	Naked	V1-8	D	S	W	74	174	73	66
1276	WT2	0.107726	0.073612	0.017669	1e-05	0.474971	0.326011	Gamu	Shannan	3913	90.82	28.4	LandranceTibet	6	Naked	V1-8	D	S	W	74	174	74	71
1277	WT2	0.374316	1e-05	1e-05	1e-05	0.625644	1e-05	Gamu	Rikaze	4290	89.72	28.58	LandranceTibet	6	Naked	V1-8	D	S	B	81	177	81	77
1279	WT2	0.062946	1e-05	1e-05	0.083773	0.853251	1e-05	Gamu	Shannan	4432.4	90.4	28.95	LandranceTibet	6	Naked	V1-8	D	S	P	75	174	74	68
128	ET2	0.064055	1e-05	1.9e-05	0.299782	0.141804	0.49433	Bianyuansuihui	Rikaze	4040	89.62	28.92	LandranceTibet	6	Naked	V1-8	D	S	P	68	172	63	63
1280	WT1	0.222881	0.08114	0.331502	0.104747	0.016263	0.243467	Gamusuozhu	Shannan	4280.3	91.95	27.98	LandranceTibet	6	Naked	V1-8	D	S	W	80	161	81	74
1283	WT1	0.253248	0.082391	0.310744	0.09374	1e-05	0.259866	Gamazhurong	Shannan	3551.7	91.78	29.22	LandranceTibet	6	Naked	V1-8	D	S	B	83	172	84	74
1285	ET2	0.194725	0.079766	0.183132	0.118604	0.141462	0.28231	Gamagugu	Linzhi	2991.8	94.38	29.57	LandranceTibet	6	Naked	V1-8	D	S	P	79	173	81	72
1286	ET2	0.231801	0.069882	1e-05	0.142508	0.193731	0.362068	Gaqiong	Rikaze	3882.5	89.67	29.33	LandranceTibet	6	Naked	V1-8	D	S	B	72	170	77	67
1287	ET2	0.175088	0.068644	1e-05	0.147759	0.27378	0.334719	Gaqiong	Shannan	4432.4	90.4	28.95	LandranceTibet	6	Naked	V1-8	D	S	B	75	173	74	66
1288	WT2	0.095739	0.017003	1e-05	0.031478	0.809327	0.046442	Gazi	Rikaze	3836	88.87	29.25	LandranceTibet	6	Naked	V1-8	D	S	B	69	164	73	64
1289	WT2	0.372201	1e-05	1e-05	1e-05	0.627573	0.000195	Gamu	Lasa	3590	90.72	29.37	LandranceTibet	6	Naked	V1-8	D	S	B	78	161	82	71
129	WT2	0.011433	1e-05	1e-05	0.105413	0.88312	1.4e-05	Lvqingke	Rikaze	4040	89.62	28.92	LandranceTibet	6	Naked	V1-8	D	S	B	64	162	65	63
1290	WT2	0.285902	1e-05	1e-05	0.123828	0.300957	0.289293	Gaxiang	Linzhi	3107	93.18	29.07	LandranceTibet	6	Naked	V1-8	D	S	W	81	170	75	76
1291	WT2	0.061969	1e-05	1e-05	0.089059	0.848942	1e-05	Gaxia	Lasa	3649	91	29.64	LandranceTibet	6	Naked	V1-8	D	S	B	82	180	71	76
1292	WT2	0.263227	0.001936	0.093629	0.014487	0.468855	0.157867	Gaxia	Lasa	3804.3	91.78	29.85	LandranceTibet	6	Naked	V1-8	D	S	W	77	167	79	70
1293	ET2	0.214823	0.070365	1e-05	0.139039	0.214899	0.360864	Gaxia	Lasa	3753	91.28	29.97	LandranceTibet	6	Naked	V1-8	D	S	W	78	172	73	71
1294	ET2	0.27216	1e-05	0.015131	0.220709	0.049422	0.442568	Gaxia	Lasa	3590	90.72	29.37	LandranceTibet	6	Naked	V1-8	D	S	W	78	172	75	70
1295	ET1	1e-05	0.105922	1e-05	0.755936	1e-05	0.138112	Gaxia	Lasa	3809.4	90.08	29.48	LandranceTibet	6	Naked	V1-8	D	S	W	78	173	72	67
1296	ET1	1e-05	0.072629	0.003294	0.62718	0.057365	0.239522	Gaxia	Rikaze	3998	88.17	29.38	LandranceTibet	6	Naked	V1-8	D	S	W	66	164	64	62
1297	ET1	1e-05	0.195021	1e-05	0.617744	0.012139	0.175075	Gaxia	Shannan	3551.7	91.78	29.22	LandranceTibet	6	Naked	V1-8	D	S	W	81	161	75	70
1298	ET1	1e-05	0.203736	1e-05	0.559672	0.013744	0.222828	Galexia	Shannan	3740	91.67	29.05	LandranceTibet	6	Naked	V1-8	D	S	W	80	177	79	73
1299	WT1	0.004251	0.162971	0.336875	0.32125	1e-05	0.174643	Gaxiong	Shannan	3260	92.6	29.15	LandranceTibet	6	Naked	V1-8	D	S	B	78	177	80	72
13	WT2	1.5e-05	1e-05	1e-05	1e-05	0.999945	1e-05	Huaqingke	Lasa	3697	91.37	29.67	LandranceTibet	6	Naked	V1-8	D	S	W	76	173	69	69
130	WT2	1e-05	1e-05	1e-05	1e-05	0.99995	1e-05	Wengmudong	Rikaze	4040	89.62	28.92	LandranceTibet	6	Naked	V1-8	D	S	B	74	172	67	67
1300	ET1	1e-05	0.213456	1e-05	0.587056	1e-05	0.199458	Xionggamu	Rikaze	3882.5	89.67	29.33	LandranceTibet	6	Naked	V1-8	D	S	W	81	174	82	74
1301	WT2	0.09454	0.020804	1e-05	0.159161	0.725476	1e-05	Sanai	Linzhi	2736	95.63	29.9	LandranceTibet	6	Naked	V1-8	D	S	W	73	172	74	66
1303	WT1	1.3e-05	0.251779	0.328896	0.199593	1e-05	0.219709	Suibujiannai	Changdu	3870	98.6	29.68	LandranceTibet	6	Naked	V1-8	D	S	B	64	164	87	59
1305	ET1	1.6e-05	0.260722	0.329604	0.335779	1e-05	0.073869	Deguziqingke	Shannan	4280.3	91.95	27.98	LandranceTibet	6	Naked	V1-8	D	S	P	74	173	77	67
1306	ET1	1e-05	0.082988	1e-05	0.797196	0.010631	0.109165	Delongga	Rikaze	3882.5	89.67	29.33	LandranceTibet	6	Naked	V1-8	D	S	B	68	170	71	62
1307	ET2	0.028796	0.0598	1e-05	0.452129	1e-05	0.459255	Dewugamu	Lasa	3590	90.72	29.37	LandranceTibet	6	Naked	V1-8	D	S	W	67	172	70	62
1308	ET2	0.174605	0.029493	0.257069	0.119472	0.037643	0.381718	Cawangqingke	Rikaze	3901	89.2	29.18	LandranceTibet	6	Naked	V1-8	D	S	W	72	170	73	64
131	WT2	0.065498	1e-05	1e-05	0.12488	0.809591	1e-05	Yangzhuyangsun	Rikaze	4040	89.62	28.92	LandranceTibet	6	Naked	V1-8	D	S	B	64	164	61	63
1311	ET1	0.13184	0.018876	1e-05	0.693735	1e-05	0.155529	Bashitianqing	Rikaze	3901	89.2	29.18	LandranceTibet	6	Naked	V1-8	D	S	W	69	164	65	61
1313	WT1	0.026038	1e-05	0.949304	1e-05	1e-05	0.024628	Naixiahong	Rikaze	4114	85.22	28.93	LandranceTibet	6	Naked	V1-8	D	S	B	72	172	72	65
1314	WT1	1e-05	1e-05	0.999944	1.6e-05	1e-05	1e-05	Gongbalouzi	Rikaze	4601	88.52	28.28	LandranceTibet	6	Naked	V1-8	D	S	P	65	161	68	58
1315	WT1	1e-05	1e-05	0.999948	1e-05	1.2e-05	1e-05	Gongbaloulan	Rikaze	4601	88.52	28.28	LandranceTibet	6	Naked	V1-8	D	S	B	64	164	67	60
1316	WT2	0.117669	1e-05	1e-05	1e-05	0.88229	1.1e-05	Dazhusebu	Rikaze	3836	88.87	29.25	LandranceTibet	6	Naked	V1-8	D	S	W	75	165	68	66
1317	ET1	1e-05	1e-05	0.123701	0.366248	0.294096	0.215935	Shangkangbuqing	Rikaze	2996	88.93	27.48	LandranceTibet	6	Naked	V1-8	D	S	B	65	162	67	60
1318	ET1	0.014222	1e-05	0.052632	0.418038	0.413014	0.102084	Shanbaqingke	Rikaze	4000	89.05	29.67	LandranceTibet	6	Naked	V1-8	D	S	W	71	170	72	63
1319	WT2	1e-05	1e-05	0.242223	0.292539	0.465207	1e-05	Menbugoumang	Rikaze	3810	85.97	28.17	LandranceTibet	6	Naked	V1-8	D	S	B	67	160	72	60
132	WT1	1e-05	1e-05	0.99995	1e-05	1e-05	1e-05	Heqingke	Rikaze	4290	89.72	28.58	LandranceTibet	6	Naked	V1-8	D	S	P	64	162	65	58
1320	WT1	1e-05	1e-05	0.999942	1e-05	1e-05	1.8e-05	Menbuzi	Rikaze	3810	85.97	28.17	LandranceTibet	6	Naked	V1-8	D	S	P	67	163	67	57
1321	WT1	1e-05	1e-05	0.980823	1e-05	0.019137	1e-05	Zhaxizeqing	Rikaze	4252	87.8	28.35	LandranceTibet	6	Naked	V1-8	D	S	B	65	164	67	58
1322	WT1	0.02046	1e-05	0.694893	0.117886	1e-05	0.166741	Zhaxizonghuang	Rikaze	4300	87.07	28.62	LandranceTibet	6	Naked	V1-8	D	S	B	71	167	65	58
1323	WT1	1e-05	1e-05	0.850052	1e-05	0.123524	0.026394	Zhaxizongzi	Rikaze	4300	87.07	28.62	LandranceTibet	6	Naked	V1-8	D	S	P	71	168	66	62
1324	WT2	0.027853	1e-05	0.429702	0.079971	0.462454	1e-05	Zhaxizonglan	Rikaze	4300	87.07	28.62	LandranceTibet	6	Naked	V1-8	D	S	B	70	167	68	63
1325	WT1	0.026307	1e-05	0.93353	0.040134	1e-05	1e-05	Zhasonggamu	Rikaze	3882.5	89.67	29.33	LandranceTibet	6	Naked	V1-8	D	S	B	69	164	67	61
1327	WT1	0.013509	1e-05	0.695484	0.045417	1e-05	0.245569	Youpahuang	Rikaze	4300	87.07	28.62	LandranceTibet	6	Naked	V1-8	D	S	W	72	177	71	66
1328	WT2	0.031579	0.00193	0.126225	0.063675	0.736639	0.039952	Youpazi	Rikaze	4300	87.07	28.62	LandranceTibet	6	Naked	V1-8	D	S	P	69	173	67	62
1330	WT2	1e-05	1e-05	1e-05	1e-05	0.999949	1.1e-05	Shaogangsuozhu	Rikaze	4290	89.72	28.58	LandranceTibet	6	Naked	V1-8	D	S	W	79	177	80	73
1331	WT1	1e-05	0.011432	0.9705	0.018039	1e-05	1e-05	Ritulan	Ali	4278.6	80.32	32.3	LandranceTibet	6	Naked	V1-8	D	S	B	65	165	66	59
1332	WT1	1e-05	1e-05	0.463516	0.236629	0.299826	1e-05	Changsuozi	Rikaze	4300	87.07	28.62	LandranceTibet	6	Naked	V1-8	D	S	P	66	164	67	58
1333	WT1	0.001688	1e-05	0.647257	1e-05	0.351025	1e-05	Renzonglan	Rikaze	4000	89.05	29.67	LandranceTibet	6	Naked	V1-8	D	S	W	68	164	63	60
1334	WT1	1e-05	1e-05	0.995217	1e-05	1e-05	0.004743	Shibochire	Rikaze	3836	88.87	29.25	LandranceTibet	6	Naked	V1-8	D	S	W	65	164	65	59
1335	WT2	0.162993	1e-05	2e-05	1e-05	0.836951	1.7e-05	Cangmuqizi	Rikaze	4300	87.07	28.62	LandranceTibet	6	Naked	V1-8	D	S	W	78	173	78	68
1336	WT2	1e-05	0.010462	1e-05	1e-05	0.989498	1e-05	Liushitianqingke	Rikaze	3901	89.2	29.18	LandranceTibet	6	Naked	V1-8	D	S	W	65	166	65	58
1337	ET1	0.021218	1e-05	0.03964	0.459678	0.362604	0.11685	Liushitianqingke	Rikaze	4040	89.62	28.92	LandranceTibet	6	Naked	V1-8	D	S	W	78	166	74	70
1338	WT2	1e-05	1e-05	1e-05	0.069558	0.930402	1e-05	Liulenghongqingke	Rikaze	4040	89.62	28.92	LandranceTibet	6	Naked	V1-8	D	S	P	78	174	75	71
1339	WT2	1.3e-05	1e-05	1e-05	1e-05	0.999947	1e-05	Liulenggoumang	Rikaze	4290	89.72	28.58	LandranceTibet	6	Naked	V1-8	D	S	W	79	174	71	72
134	ET1	1.3e-05	0.018161	1e-05	0.887164	1e-05	0.094642	Baiqingke	Rikaze	4290	89.72	28.58	LandranceTibet	6	Naked	V1-8	D	S	W	76	180	71	67
1341	WT1	1e-05	1e-05	0.999941	1.9e-05	1e-05	1e-05	Kongcuolan	Rikaze	3810	85.97	28.17	LandranceTibet	6	Naked	V1-8	D	S	B	65	161	66	59
1342	WT1	1e-05	1e-05	0.867341	1e-05	0.132618	1.1e-05	Gudongzi	Rikaze	4300	87.07	28.62	LandranceTibet	6	Naked	V1-8	D	S	P	66	164	71	61
1343	WT1	1e-05	1e-05	0.99995	1e-05	1e-05	1e-05	Gudonglan	Rikaze	4300	87.07	28.62	LandranceTibet	6	Naked	V1-8	D	S	B	69	164	67	62
1344	WT2	0.070004	1e-05	0.300721	1e-05	0.629245	1e-05	Longzhongzi	Rikaze	4601	88.52	28.28	LandranceTibet	6	Naked	V1-8	D	S	P	69	166	66	60
1345	WT2	1e-05	1e-05	1.2e-05	1e-05	0.999948	1.1e-05	Longzhonglan	Rikaze	4601	88.52	28.28	LandranceTibet	6	Naked	V1-8	D	S	B	79	181	70	71
1346	ET2	0.022337	1e-05	1e-05	0.390298	0.134472	0.452873	Qiemaqing	Rikaze	2996	88.93	27.48	LandranceTibet	6	Naked	V1-8	D	S	W	67	160	65	61
1348	WT2	1e-05	1e-05	1e-05	1e-05	0.99995	1e-05	Kazigaqiong	Shannan	4432.4	90.4	28.95	LandranceTibet	6	Naked	V1-8	D	S	P	74	172	64	68
1349	WT2	0.012317	1e-05	0.001447	1e-05	0.986206	1e-05	Kazuosong	Rikaze	3882.5	89.67	29.33	LandranceTibet	6	Naked	V1-8	D	S	W	79	173	77	69
135	WT2	1e-05	1e-05	1e-05	0.01664	0.98332	1e-05	Ziqingke	Rikaze	4290	89.72	28.58	LandranceTibet	6	Naked	V1-8	D	S	B	69	166	65	62
1350	WT2	1e-05	1e-05	0.107631	0.025733	0.866605	1e-05	Karelan	Rikaze	4000	89.05	29.67	LandranceTibet	6	Naked	V1-8	D	S	B	69	163	67	60
1351	WT2	1.6e-05	1e-05	1e-05	0.015212	0.984741	1e-05	Zhanregamu	Rikaze	4307	87.17	29.23	LandranceTibet	6	Naked	V1-8	D	S	B	74	173	74	65
1352	WT2	0.113265	0.019184	1e-05	0.168653	0.698879	1e-05	Shenkezeqingke	Rikaze	4329	88.07	28.85	LandranceTibet	6	Naked	V1-8	D	S	W	82	181	85	71
1353	WT2	0.0145	1e-05	1e-05	1e-05	0.979124	0.006346	Silengqingke	Rikaze	4040	89.62	28.92	LandranceTibet	6	Naked	V1-8	D	S	B	77	183	74	68
1354	WT2	0.12952	1e-05	0.001163	1e-05	0.867351	0.001946	Xianbai	Rikaze	4040	89.62	28.92	LandranceTibet	6	Naked	V1-8	D	S	W	77	161	78	68
1355	WT2	0.03598	1e-05	1e-05	1e-05	0.96398	1e-05	Baiguangtou	Rikaze	4040	89.62	28.92	LandranceTibet	6	Naked	V1-8	D	S	B	72	172	72	66
1356	WT2	0.09981	1e-05	1e-05	1e-05	0.90015	1e-05	Nirioudong	Rikaze	3836	88.87	29.25	LandranceTibet	6	Naked	V1-8	D	S	B	79	172	79	66
1357	WT2	1e-05	0.05321	0.34786	1e-05	0.5989	1e-05	Nirigaqiong	Rikaze	3836	88.87	29.25	LandranceTibet	6	Naked	V1-8	D	S	P	64	164	63	55
1359	WT1	2e-05	1e-05	0.999938	1.2e-05	1e-05	1e-05	Jiajiahong	Rikaze	4534	85.35	29.35	LandranceTibet	6	Naked	V1-8	D	S	B	67	166	68	58
136	WT2	1e-05	1e-05	0.063849	1e-05	0.936111	1e-05	Jiamu	Rikaze	4290	89.72	28.58	LandranceTibet	6	Naked	V1-8	D	S	B	70	172	64	63
1360	WT1	1e-05	1e-05	0.99995	1e-05	1e-05	1e-05	Jiajialan	Rikaze	4534	85.35	29.35	LandranceTibet	6	Naked	V1-8	D	S	B	66	166	66	61
1363	WT2	0.083362	0.017564	1e-05	0.162332	0.736722	1e-05	Jidinghong	Rikaze	4329	88.07	28.85	LandranceTibet	6	Naked	V1-8	D	S	B	91	183	85	71
1364	WT1	1e-05	1e-05	0.515399	0.347237	0.045226	0.092118	Jilonglan	Rikaze	4114	85.22	28.93	LandranceTibet	6	Naked	V1-8	D	S	P	61	166	62	53
1366	ET1	1e-05	0.00271	0.101729	0.431877	0.181787	0.281886	Mangqingke	Rikaze	4114	85.22	28.93	LandranceTibet	6	Naked	V1-8	D	S	W	61	164	62	54
1367	WT2	0.335245	1e-05	0.189286	1e-05	0.475439	1e-05	Yamuqing	Rikaze	4307	87.17	29.23	LandranceTibet	6	Naked	V1-8	D	S	B	78	181	74	65
1368	WT1	1e-05	1e-05	0.770689	1e-05	0.229271	1e-05	Xigaguona	Rikaze	3901	89.2	29.18	LandranceTibet	6	Naked	V1-8	D	S	W	69	170	66	59
137	WT2	1e-05	1e-05	1.2e-05	1e-05	0.999948	1e-05	Liushitian	Rikaze	3882.5	89.67	29.33	LandranceTibet	6	Naked	V1-8	D	S	W	78	173	68	68
1370	WT2	1e-05	1e-05	0.054527	0.085845	0.859598	1e-05	Dazilan	Rikaze	4000	89.05	29.67	LandranceTibet	6	Naked	V1-8	D	S	B	70	164	66	59
1371	WT1	1e-05	1e-05	0.501452	1e-05	0.498508	1e-05	Dazilan	Rikaze	4534	85.35	29.35	LandranceTibet	6	Naked	V1-8	D	S	B	71	167	67	63
1372	WT1	1e-05	1e-05	0.771953	1e-05	0.228007	1e-05	Zaoshuqing	Rikaze	4000	87.68	29.05	LandranceTibet	6	Naked	V1-8	D	S	B	68	160	66	61
1373	WT2	1e-05	0.003231	0.0153	1e-05	0.98144	1e-05	Qubuhong	Rikaze	4252	87.8	28.35	LandranceTibet	6	Naked	V1-8	D	S	B	73	176	71	64
1374	WT2	0.016947	1e-05	1e-05	1.7e-05	0.983006	1e-05	Qubuzi	Rikaze	4252	87.8	28.35	LandranceTibet	6	Naked	V1-8	D	S	P	69	164	65	65
1375	WT2	0.271125	1e-05	0.002736	0.023009	0.398928	0.304192	Qubulan	Rikaze	4252	87.8	28.35	LandranceTibet	6	Naked	V1-8	D	S	W	74	177	71	66
1376	WT1	1e-05	1e-05	0.9501	1e-05	0.04986	1e-05	Qudanglan	Rikaze	4300	87.07	28.62	LandranceTibet	6	Naked	V1-8	D	S	B	70	170	65	61
1377	WT2	0.083811	1e-05	0.134296	0.118482	0.663391	1e-05	Qusong	Rikaze	3836	88.87	29.25	LandranceTibet	6	Naked	V1-8	D	S	B	80	181	68	62
1378	WT2	0.020593	1e-05	1e-05	1e-05	0.979365	1.2e-05	Qudinglan	Rikaze	4329	88.07	28.85	LandranceTibet	6	Naked	V1-8	D	S	B	76	171	72	63
1379	WT2	0.03533	1e-05	1e-05	1e-05	0.964626	1.4e-05	Quzhenyousong	Rikaze	3882.5	89.67	29.33	LandranceTibet	6	Naked	V1-8	D	S	B	73	172	74	63
138	WT2	0.259253	1e-05	1e-05	1e-05	0.740707	1e-05	Gaxia	Rikaze	3882.5	89.67	29.33	LandranceTibet	6	Naked	V1-8	D	S	B	74	174	66	67
1380	WT2	0.007471	1e-05	0.365283	1e-05	0.627216	1e-05	Quluolan	Rikaze	4300	87.07	28.62	LandranceTibet	6	Naked	V1-8	D	S	B	72	174	72	62
1381	WT2	1e-05	1e-05	1e-05	1.1e-05	0.999949	1e-05	Niandongheiqingke	Rikaze	4040	89.62	28.92	LandranceTibet	6	Naked	V1-8	D	S	B	71	160	72	63
1383	WT1	1e-05	1e-05	0.994235	0.005725	1e-05	1e-05	Dongqingqingke	Rikaze	2996	88.93	27.48	LandranceTibet	6	Naked	V1-8	D	S	B	65	161	62	56
1384	WT2	0.403697	1e-05	1.8e-05	1e-05	0.596255	1e-05	Sedongdongmang	Rikaze	4329	88.07	28.85	LandranceTibet	6	Naked	V1-8	D	S	W	77	187	77	67
1385	WT2	0.05916	1e-05	0.004208	0.005209	0.931402	1e-05	Yangzhuomuqiong	Shannan	4432.4	90.4	28.95	LandranceTibet	6	Naked	V1-8	D	S	P	77	182	74	67
1386	WT2	0.06543	1e-05	0.006921	0.088392	0.83757	0.001677	Mirubai	Rikaze	4000	89.05	29.67	LandranceTibet	6	Naked	V1-8	D	S	B	84	170	74	67
1387	WT2	1e-05	1e-05	0.331949	0.183119	0.36358	0.121332	Chongdongzi	Rikaze	3810	85.97	28.17	LandranceTibet	6	Naked	V1-8	D	S	P	64	164	62	54
1388	WT1	1e-05	1e-05	0.99995	1e-05	1e-05	1e-05	Chongdonglan	Rikaze	3810	85.97	28.17	LandranceTibet	6	Naked	V1-8	D	S	B	71	161	64	59
1389	WT2	0.264561	1e-05	1e-05	1e-05	0.735399	1e-05	Jiangsehuang	Rikaze	4329	88.07	28.85	LandranceTibet	6	Naked	V1-8	D	S	W	78	161	77	70
139	WT2	0.273694	1e-05	1e-05	1e-05	0.726266	1e-05	Wumi	Rikaze	3882.5	89.67	29.33	LandranceTibet	6	Naked	V1-8	D	S	P	72	NA	66	65
1390	WT2	0.066279	1e-05	1e-05	1e-05	0.933681	1e-05	Jiangsezi	Rikaze	4329	88.07	28.85	LandranceTibet	6	Naked	V1-8	R	S	P	75	172	71	66
1391	WT2	0.202688	1e-05	1e-05	1e-05	0.797272	1e-05	Jiangseheiheqingke	Rikaze	4329	88.07	28.85	LandranceTibet	6	Naked	V1-8	D	S	B	76	176	74	66
1392	WT2	0.019797	1e-05	1e-05	0.086485	0.893687	1e-05	Jiangselan	Rikaze	4329	88.07	28.85	LandranceTibet	6	Naked	V1-8	D	S	B	74	177	77	67
1393	WT2	1e-05	1e-05	1e-05	1e-05	0.99995	1e-05	Jianggachasong	Rikaze	3882.5	89.67	29.33	LandranceTibet	6	Naked	V1-8	D	S	W	78	184	77	67
1394	WT2	0.044201	1e-05	1e-05	0.084367	0.871402	1e-05	Jianggawengdong	Rikaze	3882.5	89.67	29.33	LandranceTibet	6	Naked	V1-8	D	S	B	75	161	70	65
1395	WT2	0.177771	1e-05	1e-05	0.204499	0.572427	0.045283	Jianggagaxia	Rikaze	3882.5	89.67	29.33	LandranceTibet	6	Naked	V1-8	D	S	B	80	177	70	67
1396	WT2	1e-05	1e-05	0.066083	0.374404	0.559483	1e-05	Anbugamu	Rikaze	3836	88.87	29.25	LandranceTibet	6	Naked	V1-8	D	S	B	74	167	74	65
1397	WT3	0.857306	1e-05	1e-05	0.00439	0.138274	1e-05	Nongmuzha	Rikaze	3882.5	89.67	29.33	LandranceTibet	6	Naked	V1-8	D	S	P	82	176	74	67
1398	ET2	0.033239	1e-05	0.002012	0.412141	0.132277	0.420322	Rubinggangqing	Rikaze	2996	88.93	27.48	LandranceTibet	6	Naked	V1-8	D	S	B	71	173	65	61
1399	WT1	1e-05	1e-05	0.99995	1e-05	1e-05	1e-05	Chebujianlan	Rikaze	3810	85.97	28.17	LandranceTibet	6	Naked	V1-8	D	S	W	72	164	65	61
1400	ET2	1e-05	1e-05	0.388372	1e-05	0.208893	0.402705	Gongnajiajiu	Rikaze	3882.5	89.67	29.33	LandranceTibet	6	Naked	V1-8	D	S	W	79	186	74	75
1401	WT2	0.012049	1e-05	1e-05	1e-05	0.987911	1e-05	Chioudong	Rikaze	3836	88.87	29.25	LandranceTibet	6	Naked	V1-8	D	S	B	75	170	72	67
1402	ET2	1e-05	1e-05	0.377289	1e-05	0.200777	0.421905	Huagoumangqingke	Rikaze	4000	87.68	29.05	LandranceTibet	6	Naked	V1-8	D	S	W	79	186	81	73
1403	ET1	0.061368	1e-05	0.048828	0.388441	0.343482	0.157871	Gangganaimu	Rikaze	4000	89.05	29.67	LandranceTibet	6	Naked	V1-8	R	S	P	75	190	76	66
1404	WT1	1e-05	1e-05	0.642174	1e-05	0.357786	1e-05	Ganggazi	Rikaze	4300	87.07	28.62	LandranceTibet	6	Naked	V1-8	D	S	W	66	167	67	62
1406	WT1	1e-05	1e-05	0.99995	1e-05	1e-05	1e-05	Shadongzi	Rikaze	4252	87.8	28.35	LandranceTibet	6	Naked	V1-8	D	S	P	69	161	67	62
1407	WT1	1e-05	1e-05	0.99995	1e-05	1e-05	1e-05	Shadonglan	Rikaze	4252	87.8	28.35	LandranceTibet	6	Naked	V1-8	D	S	B	69	170	65	63
1408	WT2	0.112537	1e-05	0.104505	0.049516	0.673938	0.059494	Shamadagamu	Rikaze	4290	89.72	28.58	LandranceTibet	6	Naked	V1-8	D	S	P	73	172	69	64
1409	WT2	1e-05	1e-05	1e-05	1e-05	0.99995	1e-05	Womazi	Rikaze	4114	85.22	28.93	LandranceTibet	6	Naked	V1-8	D	S	B	65	167	69	63
1410	WT2	0.067339	0.013204	1e-05	0.186481	0.634259	0.098708	Womalan	Rikaze	4114	85.22	28.93	LandranceTibet	6	Naked	V1-8	D	S	W	71	172	66	63
1411	WT2	0.269335	1e-05	1e-05	1e-05	0.730625	1e-05	Chuguqingke	Rikaze	3998	88.17	29.38	LandranceTibet	6	Naked	V1-8	D	S	B	78	188	67	74
1412	WT2	1.4e-05	1e-05	1e-05	1e-05	0.999945	1.1e-05	Chujiuma	Rikaze	4000	87.68	29.05	LandranceTibet	6	Naked	V1-8	D	S	B	68	172	65	61
1413	ET2	1e-05	0.087972	0.177077	0.156132	1e-05	0.5788	Chentangdongqingke	Rikaze	4252	87.8	28.35	LandranceTibet	6	Naked	V1-8	D	S	B	63	171	62	58
1414	WT2	0.090684	1e-05	0.287421	1e-05	0.621865	1e-05	Chentanghong	Rikaze	4252	87.8	28.35	LandranceTibet	6	Naked	V1-8	D	S	B	65	173	69	66
1415	ET2	1e-05	0.036764	1e-05	0.285158	0.107901	0.570157	Chentanghuang	Rikaze	4252	87.8	28.35	LandranceTibet	6	Naked	V1-8	D	S	W	65	168	63	59
1416	ET2	0.033959	0.042363	1e-05	0.267099	0.045226	0.611343	Chentangzi	Rikaze	4252	87.8	28.35	LandranceTibet	6	Naked	V1-8	D	S	P	66	183	64	58
1417	ET2	0.323102	1e-05	1e-05	0.103539	0.059826	0.513514	Chengamu	Rikaze	3882.5	89.67	29.33	LandranceTibet	6	Naked	V1-8	D	S	W	84	186	77	76
1418	WT3	0.99995	1e-05	1e-05	1e-05	1e-05	1e-05	Nuguzi	Rikaze	4252	87.8	28.35	LandranceTibet	6	Naked	V1-8	D	S	P	83	184	85	73
1419	WT2	0.246756	1e-05	1e-05	1.4e-05	0.751389	0.00182	Xingfubai	Rikaze	4040	89.62	28.92	LandranceTibet	6	Naked	V1-8	D	S	W	85	193	85	73
142	WT1	1e-05	1e-05	0.738078	0.150767	1e-05	0.111125	Ziqingke	Rikaze	2996	88.93	27.48	LandranceTibet	6	Naked	V1-8	D	S	P	NA	161	61	57
1420	WT2	0.065955	1e-05	0.019638	0.004318	0.910069	1e-05	Layalan	Rikaze	4000	89.05	29.67	LandranceTibet	6	Naked	V1-8	D	S	B	76	173	69	65
1422	WT2	1e-05	1e-05	0.282131	1e-05	0.717828	1.1e-05	Wangdian	Rikaze	3836	88.87	29.25	LandranceTibet	6	Naked	V1-8	D	S	W	71	173	69	65
1423	WT2	1e-05	1e-05	0.130117	0.067148	0.802705	1e-05	Xialuohuang	Rikaze	4534	85.35	29.35	LandranceTibet	6	Naked	V1-8	D	S	W	65	168	68	60
1424	WT1	1e-05	1e-05	0.99995	1e-05	1e-05	1e-05	Xialuozi	Rikaze	4534	85.35	29.35	LandranceTibet	6	Naked	V1-8	D	S	P	66	160	67	59
1425	WT1	1e-05	1e-05	0.993619	0.006341	1e-05	1e-05	Xialuolan	Rikaze	4534	85.35	29.35	LandranceTibet	6	Naked	V1-8	D	S	B	64	166	64	57
1426	WT2	1e-05	1e-05	1e-05	1e-05	0.99995	1e-05	Yousong	Rikaze	3836	88.87	29.25	LandranceTibet	6	Naked	V1-8	D	S	W	75	161	68	61
1427	WT2	0.106068	0.0024	1e-05	0.139915	0.751597	1e-05	Yousongwengdong	Rikaze	3836	88.87	29.25	LandranceTibet	6	Naked	V1-8	D	S	B	73	174	73	67
1428	WT2	0.034957	1e-05	0.003596	1e-05	0.961417	1e-05	Yousonggaqiong	Rikaze	3836	88.87	29.25	LandranceTibet	6	Naked	V1-8	D	S	B	70	168	67	63
1429	WT2	0.012716	1e-05	1e-05	1e-05	0.987244	1e-05	Yousonggaxia	Rikaze	3882.5	89.67	29.33	LandranceTibet	6	Naked	V1-8	D	S	W	73	174	73	64
143	ET1	1e-05	1e-05	1e-05	0.517093	0.278759	0.204118	Baiqingke	Rikaze	2996	88.93	27.48	LandranceTibet	6	Naked	V1-8	D	S	B	65	161	60	57
1430	WT1	1e-05	1e-05	0.99995	1e-05	1e-05	1e-05	Zonggabaiqingke	Rikaze	4114	85.22	28.93	LandranceTibet	6	Naked	V1-8	D	S	B	67	167	69	59
1431	WT1	1e-05	1e-05	0.877837	1e-05	0.122123	1e-05	Zonggahongqingke	Rikaze	4114	85.22	28.93	LandranceTibet	6	Naked	V1-8	D	S	B	69	160	67	58
1432	WT2	0.088925	1e-05	0.012079	0.170371	0.488496	0.240119	Zonggagaxia	Rikaze	3882.5	89.67	29.33	LandranceTibet	6	Naked	V1-8	D	S	W	77	181	79	69
1433	WT2	1e-05	1e-05	0.269764	1e-05	0.730196	1e-05	Dingjiemuzi	Rikaze	4252	87.8	28.35	LandranceTibet	6	Naked	V1-8	D	S	P	71	172	71	62
1434	WT1	1e-05	1e-05	0.999949	1e-05	1.1e-05	1e-05	Dingjiemulan	Rikaze	4252	87.8	28.35	LandranceTibet	6	Naked	V1-8	D	S	P	72	167	68	60
1435	WT1	1e-05	1e-05	0.99995	1e-05	1e-05	1e-05	Mengdehuang	Rikaze	4601	88.52	28.28	LandranceTibet	6	Naked	V1-8	D	S	W	65	167	64	58
1436	WT1	1e-05	1e-05	0.99995	1e-05	1e-05	1e-05	Mengdezi	Rikaze	4601	88.52	28.28	LandranceTibet	6	Naked	V1-8	D	S	P	64	164	65	59
1437	WT1	1.7e-05	1e-05	0.77292	1e-05	0.227033	1e-05	Mulongqingke	Rikaze	4252	87.8	28.35	LandranceTibet	6	Naked	V1-8	D	S	W	66	162	64	58
1438	ET2	0.135281	0.056302	0.161511	0.077942	0.043151	0.525813	Chunpiqingke	Rikaze	2996	88.93	27.48	LandranceTibet	6	Naked	V1-6	D	W	W	91	161	92	NA
1439	WT2	0.032666	1e-05	1e-05	1e-05	0.967294	1e-05	Wodagamu	Rikaze	3836	88.87	29.25	LandranceTibet	6	Naked	V1-8	D	S	P	70	166	69	63
144	ET1	1e-05	1e-05	0.006306	0.422508	0.357225	0.21394	Paliqingke	Rikaze	2996	88.93	27.48	LandranceTibet	6	Naked	V1-8	D	S	P	NA	164	62	59
1440	WT2	1e-05	1e-05	1.7e-05	1e-05	0.999943	1e-05	Cima	Rikaze	3836	88.87	29.25	LandranceTibet	6	Naked	V1-8	D	S	B	75	174	77	69
1442	WT1	1e-05	1e-05	0.99995	1e-05	1e-05	1e-05	Nangonglan	Rikaze	4000	89.05	29.67	LandranceTibet	6	Naked	V1-8	D	S	B	67	161	70	60
1443	WT2	0.329987	1e-05	1e-05	1e-05	0.669973	1e-05	Chajiu	Rikaze	3836	88.87	29.25	LandranceTibet	6	Naked	V1-8	D	S	B	82	173	69	70
1445	WT2	1e-05	1e-05	0.266559	0.288095	0.445316	1e-05	Chare	Rikaze	4307	87.17	29.23	LandranceTibet	6	Naked	V1-8	D	S	B	70	173	69	60
1446	WT2	1e-05	1e-05	0.237165	0.37155	0.391254	1e-05	Qiumuyangsun	Rikaze	4000	89.05	29.67	LandranceTibet	6	Naked	V1-8	D	S	B	70	173	73	64
1447	WT2	1e-05	1e-05	0.002109	1e-05	0.997851	1e-05	Qiasalan	Rikaze	4000	89.05	29.67	LandranceTibet	6	Naked	V1-8	D	S	B	69	163	65	60
1449	WT2	0.185895	1e-05	1e-05	1e-05	0.814056	1.9e-05	Qiagazhuo	Rikaze	3998	88.17	29.38	LandranceTibet	6	Naked	V1-8	D	S	P	75	172	72	65
145	WT2	0.182132	1e-05	1e-05	1e-05	0.817828	1e-05	Bannaganglan	Rikaze	3901	89.2	29.18	LandranceTibet	6	Naked	V1-8	D	S	B	73	172	68	64
1450	WT2	1e-05	1e-05	1e-05	1e-05	0.99995	1e-05	Penganglan	Rikaze	3810	85.97	28.17	LandranceTibet	6	Naked	V1-8	D	S	P	69	172	72	66
1452	WT2	1e-05	1e-05	1e-05	1e-05	0.999946	1.4e-05	Zhagamu	Rikaze	3882.5	89.67	29.33	LandranceTibet	6	Naked	V1-8	D	S	B	81	177	74	67
1453	WT2	0.041312	1e-05	1e-05	0.05483	0.888447	0.01539	Yongsonghuang	Rikaze	3882.5	89.67	29.33	LandranceTibet	6	Naked	V1-8	D	S	B	79	176	78	68
1454	WT1	1e-05	1e-05	0.99995	1e-05	1e-05	1e-05	Reshabai	Rikaze	4000	87.68	29.05	LandranceTibet	6	Naked	V1-8	D	S	B	72	160	72	64
1455	WT1	1e-05	1e-05	0.810947	0.174633	0.01439	1e-05	Suojinlan	Rikaze	4000	89.05	29.67	LandranceTibet	6	Naked	V1-8	D	S	B	68	162	66	58
1457	WT1	1e-05	1e-05	0.99995	1e-05	1e-05	1e-05	Xiajiaolan	Rikaze	3810	85.97	28.17	LandranceTibet	6	Naked	V1-8	D	S	B	70	164	66	59
1458	WT2	0.100536	1e-05	1e-05	0.14339	0.756044	1e-05	Xiagaqingke	Rikaze	3998	88.17	29.38	LandranceTibet	6	Naked	V1-8	D	S	W	74	172	67	65
1459	WT2	1e-05	1e-05	1e-05	1e-05	0.959578	0.040382	Zhilongzi	Rikaze	4000	87.68	29.05	LandranceTibet	6	Naked	V1-8	D	S	P	75	172	70	65
146	WT2	0.111679	1e-05	1e-05	0.136849	0.751442	1e-05	Bailanglan	Rikaze	3901	89.2	29.18	LandranceTibet	6	Naked	V1-8	D	S	B	77	172	75	69
1460	WT1	1e-05	1e-05	0.999944	1.6e-05	1e-05	1.1e-05	Zhilonghei	Rikaze	4000	87.68	29.05	LandranceTibet	6	Naked	V1-8	D	S	B	75	164	69	60
1461	WT1	1e-05	1e-05	0.61977	1e-05	0.38019	1e-05	Wengdong	Rikaze	4290	89.72	28.58	LandranceTibet	6	Naked	V1-8	D	S	B	69	165	69	61
1462	WT1	1e-05	1e-05	0.99995	1e-05	1e-05	1e-05	Wenggahuang	Rikaze	4300	87.07	28.62	LandranceTibet	6	Naked	V1-8	D	S	W	69	161	66	59
1463	WT1	1e-05	1e-05	0.925375	1e-05	0.074585	1e-05	Wenggazi	Rikaze	4300	87.07	28.62	LandranceTibet	6	Naked	V1-8	D	S	B	69	164	67	58
1464	WT1	1e-05	1e-05	0.945469	1e-05	0.054491	1e-05	Wenggalan	Rikaze	4300	87.07	28.62	LandranceTibet	6	Naked	V1-8	D	S	B	66	161	66	58
1465	WT1	1e-05	1e-05	0.999947	1.3e-05	1e-05	1e-05	Gaohanqingke	Rikaze	4114	85.22	28.93	LandranceTibet	6	Naked	V1-8	D	S	B	68	161	66	58
1466	WT1	1e-05	1e-05	0.99995	1e-05	1e-05	1e-05	Tangguoqingke	Rikaze	4114	85.22	28.93	LandranceTibet	6	Naked	V1-8	D	S	B	71	161	64	58
1467	WT1	1e-05	1e-05	0.826932	1e-05	0.173028	1e-05	Pangdonglan	Rikaze	4000	89.05	29.67	LandranceTibet	6	Naked	V1-8	D	S	B	69	163	64	60
1468	WT2	1e-05	1e-05	1e-05	0.009706	0.990254	1e-05	Zhuntangsuozhu	Rikaze	4307	87.17	29.23	LandranceTibet	6	Naked	V1-8	D	S	W	77	160	72	66
1469	WT1	1e-05	1e-05	0.999943	1e-05	1e-05	1.7e-05	Nierumuzha	Rikaze	4290	89.72	28.58	LandranceTibet	6	Naked	V1-8	D	S	P	64	162	63	56
1470	WT2	0.296249	1e-05	1e-05	1e-05	0.703711	1e-05	Tongmenqingke	Rikaze	3998	88.17	29.38	LandranceTibet	6	Naked	V1-8	D	S	B	78	171	72	69
1471	WT3	0.342328	1e-05	0.030094	0.167471	0.265787	0.19431	Tongmenhuang	Rikaze	4300	87.07	28.62	LandranceTibet	6	Naked	V1-8	D	S	W	75	171	72	67
1473	WT2	0.24101	1e-05	1e-05	0.007281	0.751678	1e-05	Sangdinggamu	Rikaze	3882.5	89.67	29.33	LandranceTibet	6	Naked	V1-8	D	S	W	71	164	71	66
1474	WT1	1e-05	1e-05	0.865625	1e-05	0.134335	1e-05	Sangzhuhuang	Rikaze	4000	87.68	29.05	LandranceTibet	6	Naked	V1-8	D	S	B	71	166	67	66
1475	WT2	1e-05	1e-05	0.280773	1e-05	0.719187	1e-05	Sangzhulan	Rikaze	4000	87.68	29.05	LandranceTibet	6	Naked	V1-8	D	S	B	70	164	72	62
1476	WT1	1e-05	1e-05	0.73209	1e-05	0.26787	1e-05	Sadaqingke	Rikaze	3882.5	89.67	29.33	LandranceTibet	6	Naked	V1-8	D	S	B	74	167	72	66
1477	WT1	0.040207	1e-05	0.701323	0.116958	0.141492	1e-05	Sajialan	Rikaze	4329	88.07	28.85	LandranceTibet	6	Naked	V1-8	D	S	B	70	167	74	63
1478	WT2	0.413281	1e-05	0.002145	1e-05	0.584545	1e-05	Meimudongmang	Rikaze	4300	87.07	28.62	LandranceTibet	6	Naked	V1-8	D	S	B	75	173	76	70
1479	WT1	0.104598	1e-05	0.656102	1e-05	0.239271	1e-05	Meimulan	Rikaze	4300	87.07	28.62	LandranceTibet	6	Naked	V1-8	D	S	B	68	167	70	62
148	WT2	0.093959	1e-05	1e-05	1e-05	0.906001	1e-05	Jiajiu	Rikaze	4534	85.35	29.35	LandranceTibet	6	Naked	V1-8	D	S	B	NA	172	69	65
1482	WT1	0.203668	0.036573	0.636443	0.073986	0.049319	1e-05	Mayanglan	Ali	4278.6	80.32	32.3	LandranceTibet	6	Naked	V1-8	D	S	B	74	173	72	65
1483	WT3	0.718773	1e-05	0.001294	1e-05	0.277323	0.00259	Kangmasuozhu	Rikaze	4290	89.72	28.58	LandranceTibet	6	Naked	V1-8	D	S	W	77	171	72	65
1484	WT1	1e-05	1e-05	0.99995	1e-05	1e-05	1e-05	Kangshaozi	Rikaze	4300	87.07	28.62	LandranceTibet	6	Naked	V1-8	D	S	P	66	167	67	60
1485	WT1	0.059559	1e-05	0.642998	0.11459	0.174793	0.008049	Kangrugamu	Rikaze	4290	89.72	28.58	LandranceTibet	6	Naked	V1-8	D	S	B	69	171	71	65
1486	WT3	0.583241	1e-05	1e-05	1e-05	0.416713	1.6e-05	Kangshachajiu	Rikaze	3836	88.87	29.25	LandranceTibet	6	Naked	V1-8	D	S	W	80	173	80	72
1487	WT3	0.999936	1e-05	1e-05	1e-05	1.9e-05	1.5e-05	Kangshamobu	Rikaze	3836	88.87	29.25	LandranceTibet	6	Naked	V1-8	D	S	P	82	177	84	71
1488	WT1	0.060104	1e-05	0.899829	0.023511	1e-05	0.016536	Zhangdongzi	Rikaze	3810	85.97	28.17	LandranceTibet	6	Naked	V1-8	D	S	P	66	166	69	61
1489	WT1	1e-05	1e-05	0.699815	0.094127	0.139389	0.066649	Zhangdonglan	Rikaze	3810	85.97	28.17	LandranceTibet	6	Naked	V1-8	D	S	P	66	164	66	60
1491	WT2	0.38091	1e-05	1e-05	1e-05	0.619048	1.2e-05	Misuidongmang	Rikaze	4329	88.07	28.85	LandranceTibet	6	Naked	V1-8	D	S	W	74	167	69	67
1492	WT1	1e-05	1e-05	0.818164	1e-05	0.181796	1e-05	Kanzhunaimo	Rikaze	4000	89.05	29.67	LandranceTibet	6	Naked	V1-8	D	S	B	70	167	71	66
1493	WT1	1e-05	1e-05	0.78034	0.203035	0.016595	1e-05	Kanzhulan	Rikaze	4000	89.05	29.67	LandranceTibet	6	Naked	V1-8	D	S	B	67	164	65	60
1494	WT2	0.27557	1e-05	1e-05	1e-05	0.724389	1.1e-05	Tadingdasui	Rikaze	3998	88.17	29.38	LandranceTibet	6	Naked	V1-8	D	S	W	79	161	65	73
1495	WT2	0.230361	1e-05	1e-05	0.003375	0.766235	1e-05	Tamaoujiu	Rikaze	3882.5	89.67	29.33	LandranceTibet	6	Naked	V1-8	D	S	B	77	173	79	68
1496	WT2	0.049765	1e-05	1e-05	0.175951	0.774253	1e-05	Xiongmalan	Rikaze	4329	88.07	28.85	LandranceTibet	6	Naked	V1-8	D	S	B	73	173	79	67
1497	WT2	1e-05	1e-05	1e-05	1e-05	0.99995	1e-05	Ziqingke	Rikaze	4040	89.62	28.92	LandranceTibet	6	Naked	V1-8	D	S	P	75	170	75	66
1498	WT2	0.046328	1e-05	0.002178	0.160616	0.790858	1e-05	Heiqingke	Rikaze	4000	87.68	29.05	LandranceTibet	6	Naked	V1-8	D	S	B	74	160	79	66
1499	WT1	1e-05	1e-05	0.99995	1e-05	1e-05	1e-05	Suozuozi	Rikaze	3810	85.97	28.17	LandranceTibet	6	Naked	V1-8	D	S	P	69	167	69	63
15	ET2	0.003002	1e-05	0.343326	1e-05	0.240417	0.413235	Goumangqingke	Lasa	3697	91.37	29.67	LandranceTibet	6	Naked	V1-8	D	S	W	81	162	77	73
150	WT2	0.143821	1e-05	1e-05	0.063021	0.793126	1.2e-05	Nongrenbai	Rikaze	4307	87.17	29.23	LandranceTibet	6	Naked	V1-8	D	S	B	75	172	72	68
1500	WT2	0.012413	1e-05	0.256751	0.03923	0.691586	1e-05	Suozuolan	Rikaze	3810	85.97	28.17	LandranceTibet	6	Naked	V1-8	D	S	B	68	164	64	60
1501	WT1	0.002765	1e-05	0.838364	0.118897	1e-05	0.039954	Dongmangqingke	Rikaze	4534	85.35	29.35	LandranceTibet	6	Naked	V1-8	D	S	W	72	173	72	67
1502	WT3	0.331705	1e-05	0.014183	0.180425	0.280685	0.192992	Xisuidongmang	Rikaze	4329	88.07	28.85	LandranceTibet	6	Naked	V1-8	D	S	W	76	172	71	66
1503	ET1	1.3e-05	1e-05	1.2e-05	0.999945	1e-05	1e-05	Pudanghei	Rikaze	4000	89.05	29.67	LandranceTibet	6	Naked	V1-8	D	S	P	74	172	72	67
1504	WT2	1e-05	1e-05	0.211085	0.084224	0.601513	0.103157	Pudanglan	Rikaze	4000	89.05	29.67	LandranceTibet	6	Naked	V1-8	D	S	B	71	170	68	66
1505	WT2	0.031425	1e-05	1e-05	0.001147	0.967398	1e-05	Punagamu	Lasa	3809.4	90.08	29.48	LandranceTibet	6	Naked	V1-8	D	S	B	74	172	71	68
1506	WT2	1e-05	1e-05	0.06646	0.265889	0.599005	0.068627	Pumaizai	Rikaze	3882.5	89.67	29.33	LandranceTibet	6	Naked	V1-8	D	S	B	76	178	73	66
1507	WT1	1e-05	1e-05	0.99995	1e-05	1e-05	1e-05	Puguihuang	Rikaze	4252	87.8	28.35	LandranceTibet	6	Naked	V1-8	D	S	B	67	170	67	62
1508	WT2	0.002569	1e-05	0.003747	0.04844	0.945224	1e-05	Pujinsong	Rikaze	3882.5	89.67	29.33	LandranceTibet	6	Naked	V1-8	D	S	B	71	173	68	71
1509	WT1	1e-05	1e-05	0.776221	1.1e-05	0.223737	1e-05	Qiangbubai	Rikaze	3998	88.17	29.38	LandranceTibet	6	Naked	V1-8	D	S	B	67	174	65	61
151	WT2	0.109208	1e-05	1e-05	0.073251	0.817511	1e-05	Talongzong	Rikaze	3836	88.87	29.25	LandranceTibet	6	Naked	V1-8	D	S	B	73	173	70	66
1510	WT1	1e-05	1e-05	0.99995	1e-05	1e-05	1e-05	Qiangxilan	Rikaze	4252	87.8	28.35	LandranceTibet	6	Naked	V1-8	D	S	B	68	170	65	64
1511	WT3	0.999944	1e-05	1e-05	1e-05	1e-05	1.6e-05	Mobu	Rikaze	3836	88.87	29.25	LandranceTibet	6	Naked	V1-8	D	S	P	69	178	66	74
1512	WT2	0.003922	1e-05	1e-05	1e-05	0.996038	1e-05	Chugulanqingke	Rikaze	4040	89.62	28.92	LandranceTibet	6	Naked	V1-8	D	S	B	74	172	72	67
1513	WT2	0.004065	1e-05	0.287042	1e-05	0.708863	1e-05	Cuolonggamu	Rikaze	4307	87.17	29.23	LandranceTibet	6	Naked	V1-8	D	S	B	67	171	65	63
1514	WT2	0.073534	1e-05	0.002615	1e-05	0.923822	1e-05	Jiefanggaxia	Rikaze	3882.5	89.67	29.33	LandranceTibet	6	Naked	V1-8	D	S	B	66	167	65	63
1515	WT1	1e-05	1e-05	0.995087	0.004871	1e-05	1.1e-05	Galasuozhu	Rikaze	4290	89.72	28.58	LandranceTibet	6	Naked	V1-8	D	S	W	65	162	65	59
1516	WT3	0.645089	1e-05	1e-05	1e-05	0.354871	1e-05	Gamu	Rikaze	3836	88.87	29.25	LandranceTibet	6	Naked	V1-8	D	S	W	71	161	77	73
1517	WT3	0.740722	1e-05	1e-05	1e-05	0.259238	1e-05	Delaisuozhu	Rikaze	3998	88.17	29.38	LandranceTibet	6	Naked	V1-8	D	S	W	77	178	77	69
1518	WT2	1e-05	1e-05	1e-05	1e-05	0.99995	1e-05	Delaiziqingke	Rikaze	3998	88.17	29.38	LandranceTibet	6	Naked	V1-8	D	S	P	76	173	79	69
1519	WT1	1e-05	1e-05	0.649643	1e-05	0.350317	1e-05	Liaoyuanbai	Rikaze	4040	89.62	28.92	LandranceTibet	6	Naked	V1-8	D	S	B	69	166	65	63
152	ET1	0.008292	0.01796	1e-05	0.880151	1e-05	0.093578	Baiqingke	Shannan	3551.7	91.78	29.22	LandranceTibet	6	Naked	V1-8	D	S	W	76	172	75	68
1520	WT2	1e-05	1e-05	1e-05	1e-05	0.99995	1e-05	Cawangqingke	Rikaze	4040	89.62	28.92	LandranceTibet	6	Naked	V1-8	D	S	B	69	171	72	59
1521	WT3	0.39921	0.02087	0.081605	0.13831	0.050073	0.309933	Nimadongdidamang	Ali	4278.6	80.32	32.3	LandranceTibet	6	Naked	V1-8	D	S	W	NA	188	79	72
1523	WT1	0.026394	0.123102	0.748152	1e-05	0.102333	1e-05	Sarangbaiqingke	Shannan	4278.6	91.78	29.22	LandranceTibet	6	Naked	V1-8	D	S	W	NA	178	78	69
1524	ET2	0.230258	0.072758	1e-05	0.137346	0.187631	0.371997	Sarangdongmangbaiqingke	Shannan	4278.6	91.78	29.22	LandranceTibet	6	Naked	V1-8	D	S	W	NA	182	82	72
1526	WT1	1e-05	1e-05	0.99035	1e-05	1e-05	0.00961	Pulanrengong	Ali	3900	81.15	30.3	LandranceTibet	6	Naked	V1-8	D	S	P	NA	170	63	59
1527	WT2	0.031549	0.102301	0.327372	0.02977	0.487055	0.021954	Zhadacemang	Ali	3734	79.8	31.48	LandranceTibet	6	Naked	V1-8	D	S	B	NA	182	77	66
153	WT2	0.386019	1e-05	1e-05	0.019102	0.532014	0.062845	Baiqingke	Shannan	3551.7	91.78	29.22	LandranceTibet	6	Naked	V1-8	D	S	W	NA	172	77	71
1536	WT1	1e-05	1e-05	0.789916	0.171235	1e-05	0.03882	Alilaopinzhong	Ali	4278.6	80.32	32.3	LandranceTibet	6	Naked	V1-8	D	S	W	NA	NA	71	66
1537	ET2	0.192679	0.051423	1e-05	0.189614	0.284117	0.282157	Alibaiqingke	Ali	4278.6	80.32	32.3	LandranceTibet	6	Naked	V1-8	D	S	W	NA	174	77	74
1538	WT1	0.010103	1e-05	0.956054	0.032976	1e-05	0.000847	Pulanlanqingke	Ali	4278.6	81.15	30.3	LandranceTibet	6	Naked	V1-8	D	S	W	NA	174	71	65
1539	WT2	0.38192	1e-05	1e-05	0.164303	0.453746	1e-05	Shannanliulengheiqingke	Shannan	3551.7	91.78	29.22	LandranceTibet	6	Naked	V1-8	D	S	P	NA	NA	80	76
154	ET1	0.230936	1e-05	0.059334	0.324803	0.241679	0.143238	Lanqingke	Shannan	3551.7	91.78	29.22	LandranceTibet	6	Naked	V1-8	D	S	B	73	172	71	67
1540	WT2	0.011263	1e-05	1e-05	0.083005	0.820254	0.085458	Shannangeimaqingke	Shannan	3551.7	91.78	29.22	LandranceTibet	6	Naked	V1-8	D	S	W	NA	180	81	75
1541	WT3	0.776052	1e-05	1e-05	0.030407	0.193511	1e-05	Shannanzhanima	Shannan	3551.7	91.78	29.22	LandranceTibet	6	Naked	V1-8	D	S	P	NA	185	63	83
155	ET1	1.2e-05	1e-05	0.225622	0.393708	0.30796	0.072688	Sadi	Shannan	3551.7	91.78	29.22	LandranceTibet	6	Naked	V1-8	D	S	W	67	165	66	63
157	WT3	0.99995	1e-05	1e-05	1e-05	1e-05	1e-05	Baichangmang	Shannan	3551.7	91.78	29.22	LandranceTibet	6	Naked	V1-8	D	S	W	71	178	79	73
158	WT3	0.99995	1e-05	1e-05	1e-05	1e-05	1e-05	Ziqingke	Shannan	3551.7	91.78	29.22	LandranceTibet	6	Naked	V1-8	D	S	P	79	175	81	74
16	WT3	0.596665	1e-05	0.009846	0.071089	1e-05	0.32238	Abajiuwu	Lasa	3697	91.37	29.67	LandranceTibet	6	Naked	V1-8	D	S	W	79	173	69	70
160	WT2	0.018083	1e-05	1e-05	0.012605	0.947635	0.021656	Baimisui	Shannan	3551.7	91.78	29.22	LandranceTibet	6	Naked	V1-8	D	S	P	79	178	78	71
161	WT3	0.915628	1e-05	1e-05	1e-05	0.084332	1e-05	Dongmangmisui	Shannan	3551.7	91.78	29.22	LandranceTibet	6	Naked	V1-8	D	S	P	81	174	77	74
162	WT2	0.118203	0.003953	1e-05	1e-05	0.848186	0.029638	Huisileng	Shannan	3551.7	91.78	29.22	LandranceTibet	6	Naked	V1-8	D	S	B	69	165	68	64
163	WT3	0.999948	1e-05	1e-05	1e-05	1e-05	1.2e-05	Yajiabai	Shannan	3551.7	91.78	29.22	LandranceTibet	6	Naked	V1-8	D	S	B	82	178	84	66
1636	WT2	0.173815	1e-05	0.00132	1e-05	0.764844	0.06	Cuomeilan	Shannan	4125	91.52	28.45	LandranceTibet	6	Naked	V1-8	D	S	B	NA	187	75	66
1637	ET2	1e-05	1e-05	0.368492	1e-05	0.158315	0.473163	Shangoumang	Shannan	3551.7	91.78	29.22	LandranceTibet	6	Naked	V1-8	D	S	W	NA	202	82	80
164	WT3	0.708914	1e-05	1e-05	1e-05	0.291046	1e-05	Zaliangzhong	Shannan	3551.7	91.78	29.22	LandranceTibet	6	Naked	V1-8	D	S	B	79	171	80	69
165	WT2	1e-05	1e-05	1e-05	0.115964	0.883996	1e-05	Baidongmang	Shannan	3551.7	91.78	29.22	LandranceTibet	6	Naked	V1-8	D	S	W	65	160	61	60
166	WT2	0.119894	1e-05	1e-05	1e-05	0.880066	1e-05	Lvqingke	Shannan	3555.3	90.87	29.27	LandranceTibet	6	Naked	V1-8	D	S	B	74	172	78	67
167	ET1	0.013511	1e-05	0.021774	0.458839	0.385661	0.120205	Baiqingke	Shannan	3555.3	90.87	29.27	LandranceTibet	6	Naked	V1-8	D	S	W	77	181	78	69
168	WT3	0.60705	1e-05	1e-05	1e-05	0.39291	1e-05	Huiqingke	Shannan	3555.3	90.87	29.27	LandranceTibet	6	Naked	V1-8	D	S	W	80	173	76	72
169	WT3	0.945036	1e-05	1e-05	1e-05	0.054924	1e-05	Gangdong	Shannan	3555.3	90.87	29.27	LandranceTibet	6	Naked	V1-8	D	S	P	89	174	78	74
17	WT2	0.151837	1e-05	1e-05	0.038234	0.809899	1e-05	Naina	Lasa	3697	91.37	29.67	LandranceTibet	6	Naked	V1-8	D	S	P	77	176	70	73
170	WT2	0.21565	1e-05	1e-05	1e-05	0.78431	1e-05	Ziqingke	Shannan	3555.3	90.87	29.27	LandranceTibet	6	Naked	V1-8	D	S	P	84	162	80	78
171	WT2	0.08375	1e-05	1e-05	1e-05	0.91621	1e-05	Jidong	Shannan	3555.3	90.87	29.27	LandranceTibet	6	Naked	V1-8	D	S	W	81	184	76	70
172	WT2	0.145871	0.185013	1e-05	0.122607	0.367964	0.178536	Gajin	Shannan	3555.3	90.87	29.27	LandranceTibet	6	Naked	V1-8	D	S	W	85	175	78	69
173	WT2	0.45196	1e-05	1e-05	0.08781	0.454231	0.005978	Jina	Shannan	3555.3	90.87	29.27	LandranceTibet	6	Naked	V1-8	D	S	B	81	176	66	65
174	WT3	0.948849	1e-05	1e-05	1e-05	0.051111	1e-05	Huiqingke	Shannan	3587	91.33	29.25	LandranceTibet	6	Naked	V1-8	D	S	W	82	NA	75	72
175	WT3	0.810309	1e-05	1e-05	1e-05	0.189651	1e-05	Heiqingke	Shannan	3587	91.33	29.25	LandranceTibet	6	Naked	V1-8	D	S	B	80	188	75	72
177	WT3	0.927368	1e-05	1e-05	1e-05	0.072592	1e-05	Ziqingke	Shannan	3587	91.33	29.25	LandranceTibet	6	Naked	V1-8	D	S	P	NA	NA	79	78
178	WT2	0.474884	1e-05	1e-05	0.042606	0.48248	1e-05	Chajiu	Shannan	3587	91.33	29.25	LandranceTibet	6	Naked	V1-8	D	S	P	84	NA	83	82
179	WT3	0.518163	1e-05	1e-05	0.116805	0.365001	1e-05	Qumai	Shannan	3587	91.33	29.25	LandranceTibet	6	Naked	V1-8	D	S	P	84	NA	80	79
18	WT2	0.032496	1e-05	1e-05	1e-05	0.967464	1e-05	Gaxiazhetong	Lasa	3697	91.37	29.67	LandranceTibet	6	Naked	V1-8	D	S	W	76	178	71	70
180	WT3	0.999944	1e-05	1e-05	1e-05	1e-05	1.6e-05	Heiqingke	Shannan	3574	92.05	29.28	LandranceTibet	6	Naked	V1-8	D	S	P	82	181	76	73
181	WT2	0.030561	1e-05	1e-05	0.212131	0.757278	1e-05	Changmangbai（Dongbo）	Shannan	3574	92.05	29.28	LandranceTibet	6	Naked	V1-8	D	S	B	76	193	73	65
182	WT2	0.161035	1e-05	1e-05	0.233848	0.548686	0.056411	Changmangdong	Shannan	3574	92.05	29.28	LandranceTibet	6	Naked	V1-8	D	S	P	78	183	69	68
183	WT2	1e-05	1e-05	1e-05	0.112048	0.887912	1e-05	Wuzong	Shannan	3574	92.05	29.28	LandranceTibet	6	Naked	V1-8	D	S	P	75	161	69	65
184	WT3	0.488144	1e-05	1e-05	0.06289	1e-05	0.448936	Changbaidong	Shannan	3574	92.05	29.28	LandranceTibet	6	Naked	V1-8	D	S	B	81	186	78	73
185	WT3	0.99995	1e-05	1e-05	1e-05	1e-05	1e-05	Baiqingke	Shannan	3574	92.05	29.28	LandranceTibet	6	Naked	V1-8	D	S	B	83	201	78	72
186	WT2	0.440786	1e-05	0.028608	0.043656	0.473661	0.013279	Dongmangdongbo	Shannan	3574	92.05	29.28	LandranceTibet	6	Naked	V1-8	D	S	B	77	NA	71	67
187	WT2	0.445197	1e-05	0.033735	0.039069	0.468585	0.013405	Dongmangfenzhi	Shannan	3574	92.05	29.28	LandranceTibet	6	Naked	V1-8	D	S	B	76	NA	74	66
188	WT2	0.07449	0.002861	1e-05	0.058601	0.840741	0.023297	Changmangfenzhi	Shannan	3574	92.05	29.28	LandranceTibet	6	Naked	V1-8	D	S	P	80	203	78	71
189	WT2	0.344421	1e-05	1e-05	0.08188	0.564761	0.008917	Baiqingke	Shannan	3260	92.6	29.15	LandranceTibet	6	Naked	V1-8	D	S	W	82	NA	85	73
19	WT2	1e-05	1e-05	1e-05	0.013317	0.986643	1e-05	Sunsan	Lasa	3809.4	90.08	29.48	LandranceTibet	6	Naked	V1-8	D	S	B	75	174	68	67
190	WT3	0.588366	1e-05	1e-05	1e-05	0.411594	1e-05	Qiongjieqingke	Shannan	3260	92.6	29.15	LandranceTibet	6	Naked	V1-8	D	S	B	79	202	80	68
191	WT2	0.442241	1e-05	1e-05	0.030235	0.49897	0.028534	Gamadongpai	Shannan	3260	92.6	29.15	LandranceTibet	6	Naked	V1-8	D	S	P	83	NA	87	77
193	WT2	0.010853	1e-05	1e-05	1e-05	0.603215	0.385902	Jiachagoumang	Shannan	3260	92.6	29.15	LandranceTibet	6	Naked	V1-8	D	S	W	79	NA	85	72
194	WT2	0.325963	1e-05	1e-05	0.070027	0.592479	0.011511	Difangdamai	Linzhi	3107	93.18	29.07	LandranceTibet	6	Naked	V1-8	D	S	W	NA	NA	84	72
195	WT3	0.61927	1e-05	1e-05	1e-05	0.38069	1e-05	Gaxia	Shannan	3740	91.67	29.05	LandranceTibet	6	Naked	V1-8	D	S	B	78	161	73	67
196	WT2	0.242368	1e-05	1e-05	1e-05	0.757592	1e-05	Wurou	Shannan	3740	91.67	29.05	LandranceTibet	6	Naked	V1-8	D	S	B	78	NA	71	69
197	WT2	0.113246	0.074536	1e-05	0.140667	0.405069	0.266473	Yangsun	Shannan	3740	91.67	29.05	LandranceTibet	6	Naked	V1-8	D	S	W	64	195	62	62
198	WT2	0.013266	1e-05	0.114402	0.385742	0.387796	0.098784	Zaoshuqingke	Shannan	3740	91.67	29.05	LandranceTibet	6	Naked	V1-8	D	S	B	63	NA	62	56
199	WT3	0.64904	1e-05	1e-05	1e-05	0.350911	1.9e-05	Zaoshu	Shannan	3740	91.67	29.05	LandranceTibet	6	Naked	V1-8	D	S	B	80	186	71	70
2	WT2	0.118312	1e-05	1e-05	0.183635	0.644854	0.053178	Bendiqingke	Lasa	3590	90.72	29.37	LandranceTibet	6	Naked	V1-8	D	S	W	77	167	69	67
200	WT3	0.801099	1e-05	1.4e-05	0.168347	0.027872	0.002657	Telizaoshu	Shannan	3740	91.67	29.05	LandranceTibet	6	Naked	V1-8	D	S	W	63	NA	62	57
201	WT3	0.538652	1e-05	1e-05	0.12556	0.312803	0.022966	Misuidamai	Shannan	3740	91.67	29.05	LandranceTibet	6	Naked	V1-8	D	S	B	75	NA	73	67
2018_1	IL	0.086775	0.548851	0.051419	0.004965	0.200296	0.107695	Qinglongdamai	Hebei	220	118.95	40.42	Inland barley landrace	6	Hulled	v1	D	W	W	NA	NA	NA	NA
2018_10	IL	1e-05	0.677082	0.000641	0.229854	1e-05	0.092403	Zitadamai	Hebei	48	114.95	36.48	Inland barley landrace	6	Hulled	v1	D	W	P	NA	NA	NA	NA
2018_11	IL	1e-05	0.48923	0.013888	0.403166	1e-05	0.093696	Huanghuamidamai	Hebei	6	117.43	38.45	Inland barley landrace	6	Hulled	v1	D	W	W	NA	NA	NA	NA
2018_14	IL	1e-05	0.999933	1e-05	1.3e-05	1.7e-05	1.8e-05	Youmangzaodamai	Shanxi	590	111.72	35.73	Inland barley landrace	6	Hulled	V1-6	D	W	W	NA	NA	NA	NA
2018_15	IL	0.016578	0.635518	0.103696	0.082008	1e-05	0.16219	Damai	Shanxi	362	111.02	35.03	Inland barley landrace	6	Hulled	v1	D	W	W	NA	NA	NA	NA
2018_16	IL	1e-05	0.999949	1e-05	1.1e-05	1e-05	1e-05	Dangdidamai	Shanxi	392	111.22	34.87	Inland barley landrace	6	Hulled	v1	D	W	W	NA	NA	NA	NA
2018_17	IL	1e-05	0.984733	1e-05	1e-05	1e-05	0.015227	Layiba	Shandong	42	122.03	37.18	Inland barley landrace	6	Hulled	v1	D	W	W	NA	NA	NA	NA
2018_18	IL	0.229913	0.620234	1e-05	1.2e-05	0.115417	0.034413	Qufudamai	Shandong	61	116.97	35.6	Inland barley landrace	6	Hulled	v1	D	W	W	NA	NA	NA	NA
2018_19	IL	1e-05	0.99995	1e-05	1e-05	1e-05	1e-05	Chengwumangdamai	Shandong	24	116.37	37.17	Inland barley landrace	6	Hulled	v1	D	W	W	NA	NA	NA	NA
2018_21	IL	1e-05	0.546417	0.017939	0.365302	1e-05	0.070321	Caiganziren	Shandong	50	115.4	35.2	Inland barley landrace	6	Hulled	v1	D	W	P	NA	NA	NA	NA
2018_22	IL	1e-05	0.999929	1e-05	1.7e-05	1.5e-05	1.9e-05	Mangdamai	Henan	406	110.87	34.52	Inland barley landrace	6	Hulled	v1	D	W	W	NA	NA	NA	NA
2018_23	IL	1e-05	0.99995	1e-05	1e-05	1e-05	1e-05	Mangdamai	Henan	115	113.85	34.02	Inland barley landrace	6	Hulled	v1	D	W	W	NA	NA	NA	NA
2018_24	IL	1e-05	0.99995	1e-05	1e-05	1e-05	1e-05	Mangdamai	Henan	132	113.05	33.87	Inland barley landrace	6	Hulled	v1	D	W	W	NA	NA	NA	NA
2018_26	IL	1e-05	0.99995	1e-05	1e-05	1e-05	1e-05	Heizhudamai	Henan	65	114.5	35.58	Inland barley landrace	6	Hulled	v1	D	W	W	NA	NA	NA	NA
2018_27	IL	1e-05	0.999947	1e-05	1e-05	1e-05	1.3e-05	Jiangjunmudamai	Henan	176	114.17	35.83	Inland barley landrace	6	Hulled	v1	D	W	W	NA	NA	NA	NA
2018_3	IL	1.1e-05	0.888283	1e-05	0.067371	1e-05	0.044316	Shahesanyuehuang	Hebei	63	114.5	36.87	Inland barley landrace	6	Hulled	v1	D	W	W	NA	NA	NA	NA
2018_31	IL	1e-05	0.99995	1e-05	1e-05	1e-05	1e-05	Huodengmang	Henan	149	112.58	35.1	Inland barley landrace	6	Hulled	v1	D	W	W	NA	NA	NA	NA
2018_33	IL	1e-05	0.99995	1e-05	1e-05	1e-05	1e-05	Maodamai	Henan	83	113.38	35.33	Inland barley landrace	6	Hulled	v1	D	W	W	NA	NA	NA	NA
2018_34	IL	1e-05	0.99995	1e-05	1e-05	1e-05	1e-05	Bendamai	Henan	125	113.07	35.17	Inland barley landrace	6	Hulled	v1	D	W	W	NA	NA	NA	NA
2018_35	IL	1e-05	0.99995	1e-05	1e-05	1e-05	1e-05	Mangdamai	Henan	32	116.4	33.93	Inland barley landrace	6	Hulled	v1	D	W	W	NA	NA	NA	NA
2018_36	IL	1e-05	0.99995	1e-05	1e-05	1e-05	1e-05	Mangdamai	Henan	40	116.05	34.23	Inland barley landrace	6	Hulled	v1	D	W	W	NA	NA	NA	NA
2018_37	IL	1e-05	0.99995	1e-05	1e-05	1e-05	1e-05	Mangdamai	Henan	56	115.07	34.42	Inland barley landrace	6	Hulled	v1	D	W	W	NA	NA	NA	NA
2018_38	IL	1.7e-05	0.999943	1e-05	1e-05	1e-05	1.1e-05	Changmangdamai	Henan	41	115.2	33.52	Inland barley landrace	6	Hulled	v1	D	W	W	NA	NA	NA	NA
2018_39	IL	1e-05	0.99995	1e-05	1e-05	1e-05	1e-05	Mangdamai	Henan	43	115.48	33.8	Inland barley landrace	6	Hulled	v1	D	W	W	NA	NA	NA	NA
2018_40	IL	1e-05	0.973432	1e-05	0.00148	0.025058	1e-05	Bendamai	Henan	53	114.85	34.07	Inland barley landrace	6	Hulled	v1	D	W	W	NA	NA	NA	NA
2018_41	IL	1e-05	0.99995	1e-05	1e-05	1e-05	1e-05	Mangdamai	Henan	78	114.02	34.67	Inland barley landrace	6	Hulled	v1	D	W	W	NA	NA	NA	NA
2018_42	IL	1e-05	0.99994	1e-05	1e-05	1e-05	2e-05	Changmangdamai	Henan	117	113.72	34.48	Inland barley landrace	6	Hulled	v1	D	W	W	NA	NA	NA	NA
2018_43	IL	1e-05	0.925466	1e-05	0.032226	1e-05	0.042278	Yangdamai	Henan	70	114.33	36.12	Inland barley landrace	6	Hulled	v1	D	W	W	NA	NA	NA	NA
2018_44	IL	1e-05	0.912344	1e-05	0.019234	0.010406	0.057996	Tangfatou	Henan	71	113.95	35.05	Inland barley landrace	6	Hulled	v1	D	W	W	NA	NA	NA	NA
2018_45	IL	1e-05	0.99995	1e-05	1e-05	1e-05	1e-05	Chundamai	Henan	62	115.13	34.65	Inland barley landrace	6	Hulled	v1	D	W	W	NA	NA	NA	NA
2018_47	IL	1e-05	0.96613	1e-05	0.03383	1e-05	1e-05	Youzitou	Henan	43	114.88	33.45	Inland barley landrace	6	Hulled	v1	D	W	W	NA	NA	NA	NA
2018_48	IL	1e-05	0.913814	0.071179	1e-05	0.014977	1e-05	Heimangdamai	Henan	71	114.37	34.78	Inland barley landrace	6	Hulled	v1	D	W	W	NA	NA	NA	NA
2018_49	IL	1e-05	0.99995	1e-05	1e-05	1e-05	1e-05	Liulengdamai	Henan	135	112.98	34.75	Inland barley landrace	6	Hulled	v1	D	W	W	NA	NA	NA	NA
2018_5	IL	1e-05	0.99995	1e-05	1e-05	1e-05	1e-05	Pingshanxiandamai	Hebei	130	114.2	38.32	Inland barley landrace	6	Hulled	v1	D	W	W	NA	NA	NA	NA
2018_50	IL	1e-05	0.880103	1e-05	0.090283	1e-05	0.029584	Banjiemang	Henan	64	114.47	34.63	Inland barley landrace	6	Hulled	v1	D	W	W	NA	NA	NA	NA
2018_53	IL	1e-05	0.99995	1e-05	1e-05	1e-05	1e-05	Luodamai	Henan	66	114.8	34.82	Inland barley landrace	6	Hulled	v1	D	W	W	NA	NA	NA	NA
2018_56	IL	1e-05	0.99995	1e-05	1e-05	1e-05	1e-05	Damai	Shaanxi	1097	109.82	35.6	Inland barley landrace	6	Hulled	v1	D	W	W	NA	NA	NA	NA
2018_57	IL	1e-05	0.99995	1e-05	1e-05	1e-05	1e-05	Baimangdamai	Shaanxi	1386	109.1	35.4	Inland barley landrace	6	Hulled	v1	D	W	W	NA	NA	NA	NA
2018_58	IL	1e-05	0.99995	1e-05	1e-05	1e-05	1e-05	Dongmangdamai	Shaanxi	960	108.33	35.12	Inland barley landrace	6	Hulled	v1	D	W	W	NA	NA	NA	NA
2018_59	IL	1e-05	0.99995	1e-05	1e-05	1e-05	1e-05	Changmangdamai	Shaanxi	1198	107.8	35.22	Inland barley landrace	6	Hulled	v1	D	W	W	NA	NA	NA	NA
2018_6	IL	1e-05	0.999945	1e-05	1e-05	1.5e-05	1e-05	Bawangbian	Hebei	50	114.92	36.35	Inland barley landrace	6	Hulled	v1	D	W	W	NA	NA	NA	NA
2018_61	IL	1e-05	0.99995	1e-05	1e-05	1e-05	1e-05	Dongmangdamai	Shaanxi	993	108.22	34.73	Inland barley landrace	6	Hulled	v1	D	W	W	NA	NA	NA	NA
2018_62	IL	0.008679	0.726141	1e-05	0.018227	0.1985	0.048443	Dongmangdamai	Shaanxi	1031	107.78	34.68	Inland barley landrace	6	Hulled	v1	D	W	W	NA	NA	NA	NA
2018_63	IL	0.003574	0.813315	1e-05	1e-05	1e-05	0.183081	Dongmangdamai	Shaanxi	902	106.85	34.88	Inland barley landrace	6	Hulled	v1	D	W	W	NA	NA	NA	NA
2018_64	IL	1e-05	0.99995	1e-05	1e-05	1e-05	1e-05	Maokedamai	Shaanxi	1540	107.32	34.1	Inland barley landrace	6	Hulled	v1	D	W	W	NA	NA	NA	NA
2018_65	IL	1e-05	0.999949	1e-05	1e-05	1e-05	1.1e-05	Tuyundamai	Shaanxi	529	107.9	34.35	Inland barley landrace	6	Hulled	v1	D	W	W	NA	NA	NA	NA
2018_66	IL	1.2e-05	0.999946	1e-05	1.2e-05	1e-05	1e-05	Silengdamai	Shaanxi	420	108.45	34.33	Inland barley landrace	6	Hulled	v1	D	W	W	NA	NA	NA	NA
2018_67	IL	1e-05	0.999948	1e-05	1e-05	1e-05	1.2e-05	Silengzi	Shaanxi	419	108.6	34.1	Inland barley landrace	6	Hulled	v1	D	W	W	NA	NA	NA	NA
2018_68	IL	1e-05	0.966815	1e-05	0.033145	1e-05	1e-05	Changsuidamai	Shaanxi	500	109.08	34.53	Inland barley landrace	6	Hulled	v1	D	W	W	NA	NA	NA	NA
2018_69	IL	1e-05	0.99995	1e-05	1e-05	1e-05	1e-05	Tuhulu	Shaanxi	555	108.48	34.5	Inland barley landrace	6	Hulled	v1	D	W	W	NA	NA	NA	NA
2018_70	IL	1e-05	0.99995	1e-05	1e-05	1e-05	1e-05	Damai	Shaanxi	340	110.07	34.57	Inland barley landrace	6	Hulled	v1	D	W	W	NA	NA	NA	NA
2018_71	IL	1e-05	0.999942	1e-05	1e-05	1e-05	1.8e-05	Damai	Shaanxi	384	110.43	35.47	Inland barley landrace	6	Hulled	v1	D	W	W	NA	NA	NA	NA
2018_72	IL	1e-05	0.999941	1e-05	1e-05	1e-05	1.9e-05	Mangdamai	Shaanxi	0	110.1	34.79	Inland barley landrace	6	Hulled	v1	D	W	W	NA	NA	NA	NA
2018_75	IL	1e-05	0.99995	1e-05	1e-05	1e-05	1e-05	Xiaoshanlidahuang	Shaanxi	800	109.5	35.25	Inland barley landrace	6	Hulled	v1	D	W	W	NA	NA	NA	NA
2018_76	IL	0.009433	0.976947	1e-05	1e-05	1.2e-05	0.013588	Liulengdamai	Shaanxi	358	109.77	34.52	Inland barley landrace	6	Hulled	v1	D	W	P	NA	NA	NA	NA
2018_78	IL	1e-05	0.931338	1e-05	0.022379	1e-05	0.046253	Maodamai	Shaanxi	320	109.37	32.85	Inland barley landrace	6	Hulled	v1	D	W	W	NA	NA	NA	NA
2018_79	IL	1e-05	0.883447	1e-05	0.068357	1e-05	0.048167	Tuheshanglurendamai	Shaanxi	3501	109.93	34.8	Inland barley landrace	6	Hulled	V1-8	D	W	W	NA	NA	NA	NA
2018_80	IL	1e-05	0.99995	1e-05	1e-05	1e-05	1e-05	Haianbaimangdong	Jiangsu	4	120.45	32.53	Inland barley landrace	6	Hulled	v1	D	W	W	NA	NA	NA	NA
203	WT3	0.99995	1e-05	1e-05	1e-05	1e-05	1e-05	Zaoshulan	Shannan	3740	91.67	29.05	LandranceTibet	6	Naked	V1-8	D	S	B	74	184	70	67
204	ET1	0.239627	1e-05	0.084669	0.326274	0.209158	0.140262	Ainima	Shannan	3740	91.67	29.05	LandranceTibet	6	Naked	V1-8	D	S	W	83	188	86	73
205	WT3	0.417297	1e-05	1e-05	0.222219	0.348571	0.011893	Baiziqingke	Shannan	3740	91.67	29.05	LandranceTibet	6	Naked	V1-8	D	S	B	85	NA	81	75
206	WT2	0.114866	1e-05	1e-05	0.154278	0.724763	0.006073	Goumangqingke	Shannan	3740	91.67	29.05	LandranceTibet	6	Naked	V1-8	D	S	W	82	185	77	73
208	ET1	0.074059	1e-05	0.010077	0.399185	0.127146	0.389522	Baiqingke	Shannan	3740	91.67	29.05	LandranceTibet	6	Naked	V1-8	D	S	P	NA	NA	76	75
209	WT2	0.124223	1e-05	1e-05	0.020164	0.855583	1e-05	Chajiu	Shannan	3740	91.67	29.05	LandranceTibet	6	Naked	V1-8	D	S	B	79	195	78	71
210	ET1	0.011861	1e-05	0.034655	0.568321	0.090554	0.294599	Zhanima	Shannan	3740	91.67	29.05	LandranceTibet	6	Naked	V1-8	D	S	P	83	NA	79	76
211	WT1	0.320512	1e-05	0.44658	1e-05	0.111385	0.121504	Ziqingke	Shannan	3740	91.67	29.05	LandranceTibet	6	Naked	V1-8	D	S	P	86	NA	84	77
212	WT3	0.999944	1e-05	1e-05	1.6e-05	1e-05	1e-05	Pi6Hao	Shannan	3740	91.67	29.05	LandranceTibet	6	Naked	V1-8	D	S	P	83	NA	86	78
214	WT3	0.863906	1e-05	1e-05	1e-05	0.136054	1e-05	Zhanima	Shannan	3953	92.2	29.05	LandranceTibet	6	Naked	V1-8	D	S	W	80	NA	86	71
215	WT3	0.999948	1e-05	1.2e-05	1e-05	1e-05	1e-05	Sunzulungong	Shannan	3953	92.2	29.05	LandranceTibet	6	Naked	V1-8	D	S	P	80	NA	81	71
216	WT2	1.6e-05	1e-05	1e-05	1.8e-05	0.999937	1e-05	Chajiu	Shannan	3953	92.2	29.05	LandranceTibet	6	Naked	V1-8	D	S	W	79	NA	81	71
217	WT2	0.178861	0.023003	0.075963	1e-05	0.722153	1e-05	Guodongnabu	Shannan	3953	92.2	29.05	LandranceTibet	6	Naked	V1-9	D	W	P	93	162	95	NA
218	WT2	0.029709	1e-05	0.146874	0.151657	0.67174	1e-05	Zhanima	Shannan	3953	92.2	29.05	LandranceTibet	6	Naked	V1-8	D	S	W	NA	191	71	70
219	WT2	0.203706	1e-05	0.027207	0.018539	0.750528	1e-05	Naquehei	Shannan	3953	92.2	29.05	LandranceTibet	6	Naked	V1-8	D	S	P	82	185	74	70
22	WT2	0.079857	1e-05	1e-05	1e-05	0.920103	1e-05	Bendibaiqingke	Lasa	3809.4	90.08	29.48	LandranceTibet	6	Naked	V1-8	D	S	W	79	172	71	74
221	WT3	0.421949	1e-05	1e-05	0.227766	0.329267	0.020999	Baiqingke	Shannan	4432.4	90.4	28.95	LandranceTibet	6	Naked	V1-8	D	S	B	70	160	68	63
222	ET2	1e-05	1e-05	1e-05	1e-05	1e-05	0.99995	Langkaziqingke	Shannan	4432.4	90.4	28.95	LandranceTibet	6	Naked	V1-8	D	S	B	NA	173	69	67
223	WT2	0.156112	1e-05	1e-05	0.180929	0.647315	0.015624	Baiqingke	Shannan	4432.4	90.4	28.95	LandranceTibet	6	Naked	V1-8	D	S	W	NA	180	74	69
224	WT2	0.004512	1e-05	0.07532	0.076238	0.84391	1e-05	Heiqingke	Shannan	4432.4	90.4	28.95	LandranceTibet	6	Naked	V1-8	D	S	P	64	167	64	60
225	WT2	0.018382	1e-05	0.162268	0.085137	0.734192	1e-05	Zhaxiqunti	Shannan	4280.3	91.95	27.98	LandranceTibet	6	Naked	V1-8	D	S	W	66	167	63	61
226	ET1	1e-05	1e-05	1e-05	0.514172	0.388665	0.097133	Zhuodong	Shannan	4280.3	91.95	27.98	LandranceTibet	6	Naked	V1-8	D	S	P	85	194	82	77
227	ET1	1e-05	1e-05	0.225154	0.460437	0.30283	0.011559	Chunqingke	Shannan	4280.3	91.95	27.98	LandranceTibet	6	Naked	V1-8	D	S	W	64	166	64	59
228	ET1	1e-05	1e-05	0.236916	0.467054	0.296	1e-05	Dongqingke	Shannan	3913	90.82	28.4	LandranceTibet	6	Naked	V1-8	D	S	B	67	166	64	59
229	ET2	0.214071	1e-05	1e-05	0.285451	0.121789	0.378669	Lanliuleng	Shannan	3860	92.47	28.43	LandranceTibet	6	Naked	V1-8	D	S	B	75	181	66	66
23	WT2	0.2477	1e-05	1e-05	1e-05	0.733349	0.018921	Jiangzeqingke	Lasa	3809.4	90.08	29.48	LandranceTibet	6	Naked	V1-8	D	S	W	85	167	62	76
230	ET1	0.107635	1e-05	0.290405	0.319614	0.149888	0.132448	Bailan	Shannan	3860	92.47	28.43	LandranceTibet	6	Naked	V1-8	D	S	B	68	167	65	62
231	WT2	1e-05	1e-05	1e-05	0.127864	0.872096	1e-05	Suodiaogamu	Shannan	3860	92.47	28.43	LandranceTibet	6	Naked	V1-8	D	S	P	69	160	64	60
232	WT1	0.087573	1e-05	0.404404	1e-05	0.244074	0.263929	Namei	Shannan	3860	92.47	28.43	LandranceTibet	6	Naked	V1-8	D	S	P	73	174	66	63
233	ET2	0.263151	1e-05	1e-05	0.260066	0.20007	0.276693	Xueshabai	Shannan	3860	92.47	28.43	LandranceTibet	6	Naked	V1-8	D	S	W	83	181	79	68
234	WT2	0.100634	1e-05	1e-05	0.026638	0.793665	0.079043	Kaidongziqingke	Shannan	3860	92.47	28.43	LandranceTibet	6	Naked	V1-8	D	S	B	73	193	69	62
235	WT2	0.12204	1e-05	0.012128	0.25179	0.593113	0.02092	Lanqingke	Shannan	3860	92.47	28.43	LandranceTibet	6	Naked	V1-8	D	S	B	79	176	71	67
236	WT2	0.000326	1e-05	1e-05	1e-05	0.999634	1e-05	Baiqingke	Shannan	3860	92.47	28.43	LandranceTibet	6	Naked	V1-8	D	S	B	NA	172	66	64
237	WT2	0.091438	1e-05	1e-05	0.028122	0.80218	0.078241	Gamasuzhou	Shannan	3860	92.47	28.43	LandranceTibet	6	Naked	V1-8	D	S	B	83	180	76	69
239	WT2	0.010314	1e-05	0.025766	0.139398	0.824502	1e-05	Zhamei	Shannan	3860	92.47	28.43	LandranceTibet	6	Naked	V1-8	D	S	W	84	NA	80	73
240	WT2	0.121673	1e-05	0.002723	0.25521	0.535852	0.084532	Suma	Shannan	3860	92.47	28.43	LandranceTibet	6	Naked	V1-8	D	S	W	NA	186	80	69
241	WT2	0.102981	1e-05	1.5e-05	0.055651	0.815835	0.025509	Gama	Shannan	3860	92.47	28.43	LandranceTibet	6	Naked	V1-8	D	S	B	79	180	75	66
242	WT1	0.086184	1e-05	0.397752	1e-05	0.229255	0.286789	Dongmangbailiuleng	Shannan	3860	92.47	28.43	LandranceTibet	6	Naked	V1-8	D	S	W	86	186	80	75
243	ET2	1e-05	1e-05	0.357884	1e-05	0.193819	0.448267	Culu	Shannan	3860	92.47	28.43	LandranceTibet	6	Naked	V1-8	D	S	W	82	185	79	77
244	WT3	0.293521	1e-05	0.222178	0.087753	0.177514	0.219023	Ziqingke	Shannan	3860	92.47	28.43	LandranceTibet	6	Naked	V1-8	D	S	P	NA	174	74	68
245	WT2	0.212246	1e-05	1e-05	1e-05	0.787713	1.1e-05	Fenzhiqingke	Shannan	3860	92.47	28.43	LandranceTibet	6	Naked	V1-8	D	S	W	77	176	75	68
246	WT2	0.087861	1e-05	1e-05	0.068139	0.84397	1e-05	Guonai	Shannan	3860	92.47	28.43	LandranceTibet	6	Naked	V1-8	D	S	W	76	181	74	67
247	WT2	0.133538	1e-05	1e-05	1e-05	0.865301	0.001131	Zhenai	Shannan	3860	92.47	28.43	LandranceTibet	6	Naked	V1-8	D	S	W	77	176	77	67
248	WT3	0.768292	1e-05	1e-05	1e-05	0.231668	1e-05	Chajiu	Shannan	3860	92.47	28.43	LandranceTibet	6	Naked	V1-8	D	S	P	81	192	77	71
249	ET1	0.049286	1e-05	1e-05	0.506491	0.190383	0.25382	Huaqingke	Shannan	3860	92.47	28.43	LandranceTibet	6	Naked	V1-8	D	S	W	69	160	66	63
250	ET1	0.043988	1e-05	1e-05	0.483966	0.192603	0.279424	Zaoshuqingke	Shannan	3860	92.47	28.43	LandranceTibet	6	Naked	V1-8	D	S	P	78	181	78	71
251	WT2	0.252309	1e-05	0.114717	0.000643	0.597215	0.035106	Cuorou	Shannan	3860	92.47	28.43	LandranceTibet	6	Naked	V1-8	D	S	P	79	191	78	75
252	WT2	0.415512	1e-05	1e-05	0.126383	0.458075	1e-05	Surugabu	Shannan	3860	92.47	28.43	LandranceTibet	6	Naked	V1-8	D	S	B	77	177	74	67
253	WT2	0.131545	1e-05	1e-05	0.270793	0.481299	0.116343	Zedangqingke	Shannan	3551.7	91.78	29.22	LandranceTibet	6	Naked	V1-8	D	S	W	74	172	74	66
256	ET1	1e-05	1e-05	1e-05	0.999944	1e-05	1.6e-05	Huike	Shannan	3551.7	91.78	29.22	LandranceTibet	6	Naked	V1-8	D	S	P	81	161	76	74
257	ET1	1.3e-05	1e-05	1e-05	0.999942	1.5e-05	1.1e-05	Baike	Shannan	3551.7	91.78	29.22	LandranceTibet	6	Naked	V1-8	D	S	B	82	181	77	75
258	WT3	0.44061	1e-05	1e-05	0.393351	1e-05	0.166009	Mandonghong	Changdu	3306	97.18	31.15	LandranceTibet	6	Naked	V1-8	D	S	W	78	160	69	73
259	ET1	1e-05	1e-05	1e-05	0.99995	1e-05	1e-05	Zetongma	Changdu	3306	97.18	31.15	LandranceTibet	6	Naked	V1-8	D	S	B	73	161	71	69
26	ET2	0.359454	1e-05	1e-05	0.135158	1e-05	0.505358	Taizhaoqingke	Linzhi	2991.8	94.38	29.57	LandranceTibet	6	Naked	V1-8	D	S	W	80	177	78	72
260	ET1	1e-05	1e-05	1e-05	0.99995	1e-05	1e-05	Nimama	Changdu	3306	97.18	31.15	LandranceTibet	6	Naked	V1-8	D	S	P	72	172	67	67
261	ET1	0.075474	0.06801	1e-05	0.856486	1e-05	1e-05	Jiakamanbeng	Changdu	3306	97.18	31.15	LandranceTibet	6	Naked	V1-8	D	S	P	78	161	73	71
262	WT3	0.618876	1e-05	1e-05	1e-05	0.381084	1e-05	Yongbahuang	Changdu	3306	97.18	31.15	LandranceTibet	6	Naked	V1-8	D	S	B	75	176	74	70
263	WT3	0.703531	1e-05	1e-05	1e-05	0.296427	1.2e-05	Hongqingke	Changdu	3306	97.18	31.15	LandranceTibet	6	Naked	V1-8	D	S	P	82	172	81	74
264	ET1	0.075095	1e-05	1e-05	0.91054	1e-05	0.014336	Baiyuluodamai	Changdu	3306	97.18	31.15	LandranceTibet	6	Naked	V1-8	D	S	P	85	181	81	75
265	ET1	1e-05	1e-05	1e-05	0.979561	0.020399	1e-05	Mandong	Changdu	3306	97.18	31.15	LandranceTibet	6	Naked	V1-8	D	S	P	81	184	79	73
266	ET2	0.044752	0.113408	1e-05	0.334011	1e-05	0.507809	Heiqingke	Changdu	3306	97.18	31.15	LandranceTibet	6	Naked	V1-8	D	S	P	79	176	75	73
267	ET1	1e-05	1e-05	1e-05	0.99995	1e-05	1e-05	Changdongqingke	Changdu	3306	97.18	31.15	LandranceTibet	6	Naked	V1-8	D	S	B	75	174	73	70
268	ET1	1e-05	1e-05	1e-05	0.999948	1e-05	1.2e-05	Tewu	Changdu	3306	97.18	31.15	LandranceTibet	6	Naked	V1-8	D	S	B	72	172	71	68
269	ET1	0.233381	0.033748	1e-05	0.435679	0.195124	0.102058	Zatang	Changdu	3306	97.18	31.15	LandranceTibet	6	Naked	V1-8	D	S	W	68	178	66	62
27	WT1	1e-05	1e-05	0.999946	1.4e-05	1e-05	1e-05	Kangbaqingke	Linzhi	2991.8	94.38	29.57	LandranceTibet	6	Naked	V1-8	D	S	B	67	164	62	59
270	ET1	0.10505	1e-05	1e-05	0.393368	0.11738	0.384182	Danda	Changdu	3306	97.18	31.15	LandranceTibet	6	Naked	V1-8	D	S	B	66	160	66	62
271	WT3	0.309697	0.028651	1e-05	0.300422	0.247549	0.113671	Oumulan	Changdu	3306	97.18	31.15	LandranceTibet	6	Naked	V1-8	D	S	W	75	175	78	71
274	ET1	0.029484	0.056148	1e-05	0.914337	1e-05	1e-05	Baiqingke	Changdu	3306	97.18	31.15	LandranceTibet	6	Naked	V1-8	D	S	B	78	177	78	73
275	WT2	0.349504	1e-05	1e-05	0.016784	0.385202	0.248489	Mali	Changdu	3306	97.18	31.15	LandranceTibet	6	Naked	V1-8	D	S	W	80	175	80	76
276	ET2	0.318262	1e-05	1e-05	0.123094	0.059748	0.498875	Jiayuqiao	Changdu	3306	97.18	31.15	LandranceTibet	6	Naked	V1-8	D	S	W	83	175	87	78
277	ET1	0.0258	1e-05	0.041311	0.555984	0.355463	0.021432	Luodongzong	Changdu	3306	97.18	31.15	LandranceTibet	6	Naked	V1-8	D	S	B	72	174	68	65
278	ET1	0.014328	1e-05	0.022748	0.962894	1e-05	1e-05	Shuobangao	Changdu	3306	97.18	31.15	LandranceTibet	6	Naked	V1-8	D	S	B	70	174	69	67
279	ET1	1e-05	1e-05	1e-05	0.99995	1e-05	1e-05	Lvqingke	Changdu	3306	97.18	31.15	LandranceTibet	6	Naked	V1-8	D	S	B	78	171	69	71
281	ET1	1e-05	1e-05	1.2e-05	0.576754	0.390317	0.032897	Pahei	Changdu	3672	98.28	30.87	LandranceTibet	6	Naked	V1-8	D	S	B	73	178	75	66
282	ET1	1e-05	1e-05	1e-05	0.99995	1e-05	1e-05	Henmilan	Changdu	3780	97.83	29.67	LandranceTibet	6	Naked	V1-8	D	S	W	NA	177	79	76
283	WT3	0.503867	1e-05	1e-05	0.156006	1e-05	0.340097	Heiqingke	Changdu	3780	97.83	29.67	LandranceTibet	6	Naked	V1-8	D	S	B	NA	172	74	65
284	ET1	1e-05	1e-05	1e-05	0.99995	1e-05	1e-05	Hongqingke	Changdu	3780	97.83	29.67	LandranceTibet	6	Naked	V1-8	D	S	W	84	188	88	81
287	ET1	1e-05	1e-05	1e-05	0.99995	1e-05	1e-05	Lanqingke	Changdu	3178	97.62	30.62	LandranceTibet	6	Naked	V1-8	D	S	B	74	174	79	70
288	ET1	1e-05	0.133914	1e-05	0.866046	1e-05	1e-05	Laicui	Changdu	3178	97.62	30.62	LandranceTibet	6	Naked	V1-8	D	S	P	79	181	81	73
289	ET1	1e-05	0.135049	1e-05	0.864911	1e-05	1e-05	Naiga	Changdu	3178	97.62	30.62	LandranceTibet	6	Naked	V1-8	D	S	W	77	178	80	72
29	WT2	0.017135	1e-05	1e-05	1e-05	0.982825	1e-05	Songzongqingke	Linzhi	2991.8	94.38	29.57	LandranceTibet	6	Naked	V1-8	D	S	W	77	174	70	69
290	ET1	1e-05	1e-05	1e-05	0.860954	0.139006	1e-05	Jitangbai	Changdu	3178	97.62	30.62	LandranceTibet	6	Naked	V1-8	D	S	B	77	177	79	72
291	ET1	1e-05	1e-05	1e-05	0.99995	1e-05	1e-05	Jitanglan	Changdu	3178	97.62	30.62	LandranceTibet	6	Naked	V1-8	D	S	W	80	176	81	74
292	ET2	0.314182	1e-05	1.6e-05	0.112424	0.05481	0.518559	Ziqingke	Changdu	3306	97.18	31.15	LandranceTibet	6	Naked	V1-8	D	S	P	80	180	81	76
293	ET1	0.185072	0.012223	1e-05	0.672959	0.129726	1e-05	Bianbaqingke	Changdu	3306	97.18	31.15	LandranceTibet	6	Naked	V1-8	D	S	W	69	172	70	64
294	ET1	0.070531	0.012864	0.176717	0.4742	0.220429	0.045259	Tuqika	Changdu	3306	97.18	31.15	LandranceTibet	6	Naked	V1-8	D	S	B	69	171	69	65
295	WT3	0.623528	1e-05	1e-05	0.238486	1e-05	0.137955	Bendiqingke	Changdu	3873.1	95.62	31.55	LandranceTibet	6	Naked	V1-8	D	S	B	68	172	71	66
297	WT3	0.999942	1e-05	1e-05	1.1e-05	1e-05	1.8e-05	Suolangzi	Changdu	3873.1	95.62	31.55	LandranceTibet	6	Naked	V1-8	D	S	P	82	176	83	76
298	WT2	1e-05	1e-05	1e-05	0.18268	0.81728	1e-05	Cuhe	Changdu	3873.1	95.62	31.55	LandranceTibet	6	Naked	V1-8	D	S	P	75	180	74	70
299	ET1	1e-05	1e-05	1e-05	0.99995	1e-05	1e-05	Bulagen	Changdu	3873.1	95.62	31.55	LandranceTibet	6	Naked	V1-8	D	S	P	74	174	74	69
3	ET1	0.225833	1e-05	0.058668	0.327077	0.259607	0.128804	Lanqingke	Lasa	3590	90.72	29.37	LandranceTibet	6	Naked	V1-8	D	S	P	76	167	71	67
300	ET1	0.036477	1e-05	1e-05	0.963483	1e-05	1e-05	Mare	Changdu	3873.1	95.62	31.55	LandranceTibet	6	Naked	V1-8	D	S	P	76	181	72	65
301	WT2	0.107426	1e-05	1e-05	0.146596	0.745949	1e-05	Aqiong	Changdu	3873.1	95.62	31.55	LandranceTibet	6	Naked	V1-8	D	S	B	80	185	78	72
302	WT2	0.001033	1e-05	1e-05	0.391866	0.602941	0.00414	Ninazi	Changdu	3873.1	95.62	31.55	LandranceTibet	6	Naked	V1-8	D	S	W	69	171	66	62
303	ET1	1e-05	1e-05	1e-05	0.99995	1e-05	1e-05	Chidu	Changdu	3873.1	95.62	31.55	LandranceTibet	6	Naked	V1-8	D	S	B	68	172	66	62
304	WT2	1e-05	1e-05	1e-05	0.402346	0.597614	1e-05	Changmangqingke	Changdu	3680	94.97	30.82	LandranceTibet	6	Naked	V1-8	D	S	W	70	171	69	63
305	WT2	0.007515	1e-05	1.1e-05	0.434338	0.558116	1e-05	Heiqingke	Changdu	3680	94.97	30.82	LandranceTibet	6	Naked	V1-8	D	S	W	70	172	71	66
307	ET1	1e-05	1e-05	1e-05	0.99995	1e-05	1e-05	Changmanghei	Changdu	3680	94.97	30.82	LandranceTibet	6	Naked	V1-8	D	S	P	68	175	69	65
308	ET1	0.258215	1e-05	1e-05	0.657719	1e-05	0.084036	Naiga	Linzhi	2327.6	97.48	28.65	LandranceTibet	6	Naked	V1-8	D	S	W	77	161	78	72
309	ET2	0.032912	1e-05	1e-05	0.293301	0.141354	0.532413	Heiqingke	Linzhi	2327.6	97.48	28.65	LandranceTibet	6	Naked	V1-8	D	S	W	74	178	72	66
31	WT2	0.086736	1e-05	1e-05	0.143163	0.751842	0.018239	Jindaqingke	Linzhi	2991.8	94.38	29.57	LandranceTibet	6	Naked	V1-8	D	S	B	74	180	70	69
310	ET2	1e-05	1e-05	1e-05	0.178555	0.160911	0.660504	Bendiqingke	Linzhi	2327.6	97.48	28.65	LandranceTibet	6	Naked	V1-8	D	S	B	71	181	68	63
311	ET2	1e-05	1e-05	1e-05	0.045374	1.5e-05	0.954581	Baiqingke	Linzhi	2327.6	97.48	28.65	LandranceTibet	6	Naked	V1-8	D	S	W	72	176	67	63
312	ET2	1e-05	0.057275	0.299914	0.307044	1e-05	0.335746	Kagabu	Linzhi	2327.6	97.48	28.65	LandranceTibet	6	Naked	V1-9	D	W	W	91	181	81	81
313	ET2	0.205769	1e-05	1.9e-05	0.335903	0.077829	0.38047	Songchilengdeng	Linzhi	2327.6	97.48	28.65	LandranceTibet	6	Naked	V1-8	D	S	W	86	184	81	77
314	ET1	1e-05	1e-05	1e-05	0.999948	1.2e-05	1e-05	Guqu	Changdu	3640	95.83	30.75	LandranceTibet	6	Naked	V1-8	D	S	W	69	161	69	64
315	ET1	0.057469	1e-05	1e-05	0.701	0.241502	1e-05	Heiqingke	Changdu	3810	96.52	31.22	LandranceTibet	6	Naked	V1-8	D	S	P	71	172	69	65
316	ET1	1e-05	1e-05	1e-05	0.999949	1e-05	1.1e-05	Changmangbai	Changdu	3810	96.52	31.22	LandranceTibet	6	Naked	V1-8	D	S	B	70	172	70	65
317	ET1	0.404574	1e-05	1e-05	0.526965	1e-05	0.068431	Naina	Changdu	3178	97.62	30.62	LandranceTibet	6	Naked	V1-8	D	S	P	79	178	81	73
318	WT3	0.553208	1e-05	1e-05	0.289459	1e-05	0.157302	Zizhu	Changdu	3178	97.62	30.62	LandranceTibet	6	Naked	V1-8	D	S	B	77	185	78	72
319	WT2	0.132994	1e-05	1e-05	0.429884	0.437092	1e-05	Jitanghei	Changdu	3178	97.62	30.62	LandranceTibet	6	Naked	V1-8	D	S	P	79	195	79	75
320	WT3	0.425138	1e-05	1e-05	0.214506	0.333985	0.026351	Kawagabo	Changdu	3178	97.62	30.62	LandranceTibet	6	Naked	V1-8	D	S	W	71	172	76	67
321	WT2	0.166985	1e-05	1e-05	0.196622	0.624145	0.012228	Miniqunti	Changdu	3260	96.97	30.05	LandranceTibet	6	Naked	V1-8	D	S	W	77	161	78	68
323	ET1	0.307187	1e-05	0.00505	0.495517	0.188101	0.004135	Jiqingke	Changdu	3260	96.97	30.05	LandranceTibet	6	Naked	V1-8	D	S	B	70	186	67	67
324	ET1	0.060677	0.022732	1e-05	0.498287	0.044206	0.374088	Naiji	Changdu	3260	96.97	30.05	LandranceTibet	6	Naked	V1-8	D	S	P	79	203	68	70
325	WT2	0.420549	1e-05	1e-05	0.120583	0.458839	1e-05	Heiqingke	Changdu	3260	96.97	30.05	LandranceTibet	6	Naked	V1-8	D	S	W	75	184	73	65
326	WT2	0.41524	1e-05	1e-05	0.022328	0.562402	1e-05	Chajiu	Changdu	3260	96.97	30.05	LandranceTibet	6	Naked	V1-8	D	S	W	73	176	72	65
327	ET1	0.00812	0.011619	1e-05	0.658038	0.014369	0.307844	Chanima	Changdu	3260	96.97	30.05	LandranceTibet	6	Naked	V1-8	D	S	B	78	197	80	69
328	ET2	0.035328	1e-05	1.1e-05	0.294155	0.155178	0.515317	Bendiqingke	Changdu	3260	96.97	30.05	LandranceTibet	6	Naked	V1-8	D	S	W	NA	182	76	66
329	ET1	0.027214	0.024262	1e-05	0.667432	1e-05	0.281072	Naina	Linzhi	2327.6	97.48	28.65	LandranceTibet	6	Naked	V1-8	D	S	B	78	NA	69	72
330	ET1	0.193437	0.027889	1e-05	0.739114	1e-05	0.03954	Zizhu	Linzhi	2327.6	97.48	28.65	LandranceTibet	6	Naked	V1-8	D	S	B	79	188	80	71
331	ET1	0.11322	1e-05	1e-05	0.86727	1e-05	0.01948	Jitangbai	Linzhi	2327.6	97.48	28.65	LandranceTibet	6	Naked	V1-8	D	S	P	75	185	79	70
332	ET1	1e-05	0.052011	0.003861	0.651645	0.051114	0.24136	Heiqingke	Changdu	3870	98.6	29.68	LandranceTibet	6	Naked	V1-8	D	S	P	83	188	84	75
333	ET1	0.033912	1e-05	1e-05	0.871129	1e-05	0.094929	Dongnaichangzuo	Changdu	3870	98.6	29.68	LandranceTibet	6	Naked	V1-8	D	S	B	74	181	78	70
334	ET1	0.170494	1e-05	1e-05	0.829466	1e-05	1e-05	Halahei	Changdu	3870	98.6	29.68	LandranceTibet	6	Naked	V1-8	D	S	P	78	176	79	71
335	ET1	1e-05	1e-05	1e-05	0.99995	1e-05	1e-05	Zaoqingke	Changdu	3870	98.6	29.68	LandranceTibet	6	Naked	V1-8	D	S	B	71	181	73	64
336	ET1	1.2e-05	1e-05	1e-05	0.999948	1e-05	1e-05	Baiqingke	Changdu	3870	98.6	29.68	LandranceTibet	6	Naked	V1-8	D	S	W	NA	181	71	65
337	ET2	0.327476	0.013159	1e-05	0.285183	0.050309	0.323862	Bomi4Hao	Linzhi	2736	95.63	29.9	LandranceTibet	6	Naked	V1-8	D	S	P	84	NA	86	79
338	ET1	0.005426	1e-05	1e-05	0.74681	0.247734	1e-05	Dangdilan	Linzhi	2736	95.63	29.9	LandranceTibet	6	Naked	V1-8	D	S	P	73	185	74	69
339	ET2	1e-05	1e-05	1e-05	0.245879	1e-05	0.754081	Dongqingke	Linzhi	2736	95.63	29.9	LandranceTibet	6	Naked	V1-9	D	S	P	74	175	71	76
340	ET2	0.307975	1e-05	1e-05	0.101365	0.069949	0.520691	Baiqingke	Linzhi	2736	95.63	29.9	LandranceTibet	6	Naked	V1-8	D	S	W	80	198	80	79
341	ET1	1.5e-05	1e-05	1.2e-05	0.999937	1e-05	1.6e-05	Bendilan	Linzhi	2736	95.63	29.9	LandranceTibet	6	Naked	V1-8	D	S	P	72	181	76	67
342	WT2	0.452461	1e-05	1e-05	1e-05	0.51344	0.034069	Baiyu	Linzhi	2736	95.63	29.9	LandranceTibet	6	Naked	V1-8	D	S	P	84	NA	84	78
343	ET1	0.107307	0.00479	1e-05	0.596147	1e-05	0.291735	Youmanghei	Linzhi	2736	95.63	29.9	LandranceTibet	6	Naked	V1-8	D	S	P	82	NA	79	75
344	ET2	1e-05	1e-05	1e-05	0.344091	0.02185	0.634029	Changgoumang	Linzhi	2736	95.63	29.9	LandranceTibet	6	Naked	V1-8	D	S	P	79	NA	79	71
345	ET2	1e-05	1e-05	1e-05	0.152621	0.018595	0.828754	Zigoumang	Linzhi	2736	95.63	29.9	LandranceTibet	6	Naked	V1-8	D	S	P	73	178	69	66
346	ET1	1e-05	0.025059	1e-05	0.933019	1e-05	0.041892	Zharenmabu	Changdu	3810	96.52	31.22	LandranceTibet	6	Naked	V1-8	D	S	P	74	NA	68	66
348	ET1	1.4e-05	1e-05	1e-05	0.999946	1e-05	1e-05	Mengga	Changdu	3810	96.52	31.22	LandranceTibet	6	Naked	V1-8	D	S	W	70	197	68	62
349	ET1	1e-05	1e-05	1e-05	0.99995	1e-05	1e-05	Bendiqingke	Changdu	3810	96.52	31.22	LandranceTibet	6	Naked	V1-8	D	S	B	70	191	71	65
35	WT3	0.335272	0.004117	1e-05	0.262061	0.081778	0.316763	Zimangchundamai	Linzhi	2991.8	94.38	29.57	LandranceTibet	6	Naked	V1-8	D	S	P	84	193	83	83
350	ET1	1e-05	1e-05	1e-05	0.99995	1e-05	1e-05	Baiqingke	Changdu	3810	96.52	31.22	LandranceTibet	6	Naked	V1-8	D	S	W	68	NA	66	62
351	ET1	0.126477	1e-05	1e-05	0.824445	1e-05	0.049048	Gatuohei	Changdu	3870	98.6	29.68	LandranceTibet	6	Naked	V1-8	D	S	P	77	NA	76	69
352	ET1	0.011893	1e-05	1e-05	0.97397	1e-05	0.014107	Ziqingke	Changdu	3870	98.6	29.68	LandranceTibet	6	Naked	V1-8	D	S	P	75	NA	78	72
353	ET1	1e-05	1e-05	1e-05	0.999948	1.2e-05	1e-05	Dongnaimazha	Changdu	3870	98.6	29.68	LandranceTibet	6	Naked	V1-8	D	S	P	NA	188	71	67
354	ET1	1e-05	1e-05	1.1e-05	0.999948	1e-05	1.1e-05	Gatuobai	Changdu	3870	98.6	29.68	LandranceTibet	6	Naked	V1-8	D	S	B	76	182	72	68
356	ET1	0.142163	1e-05	1e-05	0.857797	1e-05	1e-05	Hatuolan	Changdu	3870	98.6	29.68	LandranceTibet	6	Naked	V1-8	D	S	B	76	192	71	72
357	ET1	0.145016	1e-05	1e-05	0.854944	1e-05	1e-05	Lanqingke	Changdu	3870	98.6	29.68	LandranceTibet	6	Naked	V1-8	D	S	B	NA	NA	82	78
358	ET2	0.067389	1e-05	1e-05	0.342093	0.101499	0.488999	Bomi1Hao	Linzhi	2736	95.63	29.9	LandranceTibet	6	Naked	V1-8	D	S	P	82	NA	69	78
359	ET1	0.065244	1e-05	1e-05	0.558426	0.247636	0.128675	Bendiqingke	Linzhi	2736	95.63	29.9	LandranceTibet	6	Naked	V1-8	D	S	P	69	181	66	62
36	ET2	0.428916	1e-05	1e-05	0.173859	1e-05	0.397195	Denajianei	Linzhi	2991.8	94.38	29.57	LandranceTibet	6	Naked	V1-8	D	S	W	78	184	72	73
360	WT1	0.000954	1e-05	0.527056	0.083888	1e-05	0.388082	Goumanghei	Linzhi	2736	95.63	29.9	LandranceTibet	6	Naked	V1-8	D	S	P	68	183	68	63
361	WT2	1e-05	1e-05	0.051358	0.433102	0.482171	0.03335	Baizimang	Linzhi	2736	95.63	29.9	LandranceTibet	6	Naked	V1-8	D	S	P	83	NA	88	82
362	ET1	0.238699	0.030573	0.03429	0.434973	1e-05	0.261456	Bendihei	Linzhi	2736	95.63	29.9	LandranceTibet	6	Naked	V1-8	D	S	P	86	NA	87	80
363	ET2	1e-05	1e-05	1e-05	0.294812	0.006519	0.69864	Dongmangzi	Linzhi	2736	95.63	29.9	LandranceTibet	6	Naked	V1-8	D	S	P	73	180	71	66
364	ET1	1e-05	1e-05	1e-05	0.989971	0.009989	1e-05	Baqingqingke	Naqu	4174	94.03	31.92	LandranceTibet	6	Naked	V1-8	D	S	P	67	NA	67	63
365	ET1	1e-05	1e-05	0.022262	0.62554	0.244893	0.107285	Heiqingke	Naqu	3900	93.78	31.88	LandranceTibet	6	Naked	V1-8	D	S	P	67	NA	64	63
366	WT1	1e-05	1e-05	0.817154	0.136602	1e-05	0.046214	Baiqingke	Ali	3900	81.15	30.3	LandranceTibet	6	Naked	V1-8	D	S	W	72	183	71	67
367	ET1	0.043474	1e-05	1e-05	0.693377	0.263118	1e-05	Huangqingke	Ali	3900	81.15	30.3	LandranceTibet	6	Naked	V1-8	D	S	P	68	181	71	64
368	WT1	0.007068	1e-05	0.959398	1e-05	1.4e-05	0.033501	Ziqingke	Ali	3900	81.15	30.3	LandranceTibet	6	Naked	V1-8	D	S	P	64	171	62	59
37	ET1	0.295366	0.02966	1e-05	0.310944	0.061498	0.302521	Daxing	Linzhi	2991.8	94.38	29.57	LandranceTibet	6	Naked	V1-8	D	S	B	82	186	78	75
370	WT2	0.002619	1e-05	0.008278	0.296437	0.692646	1e-05	Lanqingke	Ali	4278.6	80.32	32.3	LandranceTibet	6	Naked	V1-8	D	S	B	63	171	61	58
371	ET2	1e-05	1e-05	1e-05	0.181438	0.024871	0.79366	Pulanbaiqingke	Ali	4278.6	80.32	32.3	LandranceTibet	6	Naked	V1-8	D	S	W	66	168	67	64
372	WT2	0.005943	1e-05	1e-05	1.3e-05	0.994014	1e-05	Sebucheri	Rikaze	3836	88.87	29.25	LandranceTibet	6	Naked	V1-8	D	S	W	74	180	71	68
373	WT2	0.132305	1e-05	1e-05	1e-05	0.867655	1e-05	Hudalan	Rikaze	3836	88.87	29.25	LandranceTibet	6	Naked	V1-8	D	S	B	75	193	71	71
374	WT1	0.227301	1e-05	0.524197	1e-05	0.248472	1e-05	Handizaoshu	Rikaze	3836	88.87	29.25	LandranceTibet	6	Naked	V1-8	D	S	B	71	172	71	61
375	ET2	0.022036	1e-05	1e-05	1e-05	0.459142	0.518792	Qionglangzi	Rikaze	3836	88.87	29.25	LandranceTibet	6	Naked	V1-8	D	S	W	81	NA	83	75
376	WT1	0.019972	0.017274	0.715429	1e-05	0.247302	1.3e-05	Jiangdanglan	Rikaze	3836	88.87	29.25	LandranceTibet	6	Naked	V1-8	D	S	B	65	167	62	57
377	WT2	1e-05	1e-05	1e-05	1.4e-05	0.99994	1.6e-05	Liuxianglan	Rikaze	3836	88.87	29.25	LandranceTibet	6	Naked	V1-8	D	S	B	82	195	76	69
378	WT2	1e-05	1e-05	1e-05	1e-05	0.99995	1e-05	Qiongrangzaoshu	Rikaze	3836	88.87	29.25	LandranceTibet	6	Naked	V1-8	D	S	P	73	178	70	68
379	WT2	0.015022	1e-05	1e-05	1e-05	0.984938	1e-05	Hudazi	Rikaze	3836	88.87	29.25	LandranceTibet	6	Naked	V1-8	D	S	P	79	177	74	70
380	WT2	0.081174	1e-05	1e-05	1e-05	0.918786	1.1e-05	Qiongranglan	Rikaze	3836	88.87	29.25	LandranceTibet	6	Naked	V1-8	D	S	B	74	168	69	66
381	ET1	1e-05	1e-05	0.006187	0.869449	1e-05	0.124334	80Tian	Rikaze	3836	88.87	29.25	LandranceTibet	6	Naked	V1-8	D	S	B	68	167	64	62
382	WT2	1e-05	1e-05	0.003337	1.4e-05	0.996071	0.000559	Liuxianghuang	Rikaze	3836	88.87	29.25	LandranceTibet	6	Naked	V1-8	D	S	W	74	170	77	69
383	WT2	1e-05	1e-05	1e-05	0.003666	0.996294	1e-05	Qiongranghandibai	Rikaze	3836	88.87	29.25	LandranceTibet	6	Naked	V1-8	D	S	W	71	167	66	64
384	WT2	0.009262	1e-05	1e-05	0.002316	0.988393	1e-05	Xialuhuang	Rikaze	3836	88.87	29.25	LandranceTibet	6	Naked	V1-8	D	S	W	75	172	68	67
386	WT2	0.079115	1e-05	1e-05	1.6e-05	0.920838	1.2e-05	Liangamu	Rikaze	3836	88.87	29.25	LandranceTibet	6	Naked	V1-8	D	S	W	75	170	72	65
387	WT2	0.175888	1e-05	1e-05	1e-05	0.812903	0.01118	Zidongbai	Rikaze	4000	89.05	29.67	LandranceTibet	6	Naked	V1-8	D	S	W	74	167	72	66
388	WT1	1e-05	1e-05	0.603747	1e-05	0.396208	1.4e-05	Yanggagamu	Rikaze	4000	89.05	29.67	LandranceTibet	6	Naked	V1-8	D	S	B	67	163	71	62
389	WT1	1e-05	1e-05	0.995121	0.004839	1e-05	1e-05	Latunhong	Rikaze	4329	88.07	28.85	LandranceTibet	6	Naked	V1-8	D	S	P	66	162	64	60
39	ET2	0.253891	1e-05	1e-05	0.251974	0.197797	0.296318	Mamutiangu	Linzhi	2991.8	94.38	29.57	LandranceTibet	6	Naked	V1-8	D	S	P	79	180	77	75
390	WT1	1e-05	1e-05	0.961509	0.038451	1e-05	1e-05	Rongxiangbai	Rikaze	4329	88.07	28.85	LandranceTibet	6	Naked	V1-8	D	S	B	66	162	62	60
391	WT1	1e-05	1e-05	0.996974	0.002986	1e-05	1e-05	Kazhilan	Rikaze	4329	88.07	28.85	LandranceTibet	6	Naked	V1-8	D	S	B	66	163	63	63
392	WT1	0.008994	1e-05	0.8704	1e-05	0.120576	1e-05	Kazhibai	Rikaze	4329	88.07	28.85	LandranceTibet	6	Naked	V1-8	D	S	B	67	162	66	61
393	WT1	1e-05	1e-05	0.99995	1e-05	1e-05	1e-05	Laluobailan	Rikaze	4329	88.07	28.85	LandranceTibet	6	Naked	V1-8	D	S	W	66	161	64	59
394	WT2	1e-05	1e-05	0.049434	1e-05	0.950526	1e-05	Laluozibai	Rikaze	4329	88.07	28.85	LandranceTibet	6	Naked	V1-8	D	S	B	67	161	64	59
395	WT1	1.5e-05	1e-05	0.996895	0.003055	1.5e-05	1e-05	Laluobai	Rikaze	4329	88.07	28.85	LandranceTibet	6	Naked	V1-8	D	S	B	67	161	61	60
396	WT2	0.11878	1e-05	0.009485	1e-05	0.871704	1e-05	Zuomazi	Rikaze	4329	88.07	28.85	LandranceTibet	6	Naked	V1-8	D	S	P	75	171	72	68
397	WT2	0.102693	1e-05	1e-05	1e-05	0.897267	1e-05	Shenjizezibai	Rikaze	4329	88.07	28.85	LandranceTibet	6	Naked	V1-8	D	S	P	73	167	69	64
398	WT2	1e-05	1e-05	1e-05	1e-05	0.99995	1e-05	Pusongbailan	Rikaze	4329	88.07	28.85	LandranceTibet	6	Naked	V1-8	D	S	B	73	167	73	66
399	WT3	0.999943	1e-05	1e-05	1e-05	1e-05	1.7e-05	Deshaheilan	Rikaze	4329	88.07	28.85	LandranceTibet	6	Naked	V1-8	D	S	P	80	164	76	71
4	WT3	0.99995	1e-05	1e-05	1e-05	1e-05	1e-05	Heiqingke	Lasa	3590	90.72	29.37	LandranceTibet	6	Naked	V1-8	D	S	P	83	175	82	73
40	WT2	0.1178	1e-05	1e-05	0.05208	0.786077	0.044022	Menbaqingke	Linzhi	2991.8	94.38	29.57	LandranceTibet	6	Naked	V1-8	D	S	B	74	176	69	71
400	WT1	1e-05	1e-05	0.99995	1e-05	1e-05	1e-05	Sajiahei	Rikaze	4329	88.07	28.85	LandranceTibet	6	Naked	V1-8	D	S	P	67	164	63	63
401	WT2	1e-05	1e-05	1e-05	1e-05	0.99995	1e-05	Caoxi	Rikaze	4329	88.07	28.85	LandranceTibet	6	Naked	V1-8	D	S	P	71	164	70	64
402	WT1	1e-05	1e-05	0.784614	1e-05	0.215346	1e-05	Sejibai	Rikaze	4329	88.07	28.85	LandranceTibet	6	Naked	V1-8	D	S	W	70	170	68	65
403	WT1	1e-05	1e-05	0.99995	1e-05	1e-05	1e-05	Zhaxiganghei	Rikaze	4329	88.07	28.85	LandranceTibet	6	Naked	V1-8	D	S	P	67	166	66	62
404	WT1	1e-05	1e-05	0.89571	1e-05	0.10425	1e-05	Muga	Rikaze	4329	88.07	28.85	LandranceTibet	6	Naked	V1-8	D	S	P	68	164	64	62
405	IL	1e-05	0.687518	1e-05	0.133775	1e-05	0.178677	Jiaganghei	Rikaze	4329	88.07	28.85	LandranceTibet	6	Naked	V1-8	D	S	P	74	172	74	66
406	WT2	0.137342	0.001578	1e-05	0.128016	0.733044	1e-05	Chizilan	Rikaze	4329	88.07	28.85	LandranceTibet	6	Naked	V1-8	D	S	B	78	173	77	70		110	110
407	WT1	1e-05	1e-05	0.974169	0.025791	1e-05	1e-05	Guoqing	Rikaze	4329	88.07	28.85	LandranceTibet	6	Naked	V1-8	D	S	B	67	167	62	62		405	405
408	WT2	1e-05	1e-05	1e-05	1e-05	0.99995	1e-05	Jidingqianlan	Rikaze	3998	88.17	29.38	LandranceTibet	6	Naked	V1-8	D	S	W	74	167	71	67		427	427
409	WT1	1e-05	1e-05	0.722323	1e-05	0.277637	1e-05	Jidingbai	Rikaze	3998	88.17	29.38	LandranceTibet	6	Naked	V1-8	D	S	B	71	170	71	61		540	540
41	WT3	0.63758	1e-05	1e-05	1e-05	1.2e-05	0.362378	Heiqingke	Linzhi	2991.8	94.38	29.57	LandranceTibet	6	Naked	V1-8	D	S	P	84	188	80	76		550	550
410	WT2	0.312069	1e-05	0.010175	1e-05	0.677726	1e-05	Jidinglan	Rikaze	4329	88.07	28.85	LandranceTibet	6	Naked	V1-8	D	S	B	78	173	81	67		565	565
412	WT2	0.016659	1e-05	0.002723	1e-05	0.978939	0.001659	Jidingzi	Rikaze	4329	88.07	28.85	LandranceTibet	6	Naked	V1-8	D	S	P	75	167	79	66		567	567
413	WT2	0.185836	1e-05	1e-05	1e-05	0.814124	1e-05	Heinilan	Rikaze	4329	88.07	28.85	LandranceTibet	6	Naked	V1-8	D	S	P	75	170	70	64		568	568
414	WT1	1e-05	1e-05	0.99995	1e-05	1e-05	1e-05	Hongqiheiqingke	Rikaze	4329	88.07	28.85	LandranceTibet	6	Naked	V1-8	D	S	P	69	165	64	61		570	570
415	ET2	0.054277	0.007572	0.009545	0.29861	0.195464	0.434531	Quexing	Rikaze	3901	89.2	29.18	LandranceTibet	6	Naked	V1-6	D	W	W	84	174	83	NA		571	571
416	WT2	0.119365	1e-05	0.001616	0.00098	0.878019	1e-05	Galazi	Rikaze	4290	89.72	28.58	LandranceTibet	6	Naked	V1-8	D	S	P	93	187	81	80		572	572
418	WT1	1e-05	1e-05	0.99995	1e-05	1e-05	1e-05	Chedongzi	Rikaze	4290	89.72	28.58	LandranceTibet	6	Naked	V1-8	D	S	P	68	162	65	53		573	573
419	WT1	1e-05	1e-05	0.996881	0.003079	1e-05	1e-05	Cangqiangqingke	Rikaze	4290	89.72	28.58	LandranceTibet	6	Naked	V1-8	D	S	B	68	162	62	59		575	575
42	WT2	0.118567	1e-05	1e-05	1e-05	0.881393	1e-05	Lanqingke	Rikaze	3836	88.87	29.25	LandranceTibet	6	Naked	V1-8	D	S	P	72	172	69	69		576	576
420	ET2	0.097775	1e-05	1e-05	1e-05	1e-05	0.902185	Zaoshuheiqingke	Rikaze	4290	89.72	28.58	LandranceTibet	6	Naked	V1-9	D	W	P	89	185	87	NA		577	577
421	WT2	0.01159	1e-05	0.081068	0.093913	0.784195	0.029225	Galahuang	Rikaze	4290	89.72	28.58	LandranceTibet	6	Naked	V1-8	D	S	W	72	167	66	64		578	578
422	WT2	0.488395	1e-05	1e-05	1e-05	0.511565	1e-05	Aizaozi	Rikaze	4290	89.72	28.58	LandranceTibet	6	Naked	V1-8	D	S	P	103	172	71	68		580	580
425	WT3	0.65371	1e-05	1e-05	1e-05	0.34625	1e-05	Gabujiuga	Rikaze	3882.5	89.67	29.33	LandranceTibet	6	Naked	V1-8	D	S	W	80	170	73	70		582	582
426	WT1	1e-05	1e-05	0.890939	0.109021	1e-05	1e-05	Padanggabu	Rikaze	3882.5	89.67	29.33	LandranceTibet	6	Naked	V1-8	D	S	B	74	170	70	63		586	586
427	IL	1.7e-05	0.664876	1e-05	0.110628	1e-05	0.224458	Yijiqingke	Rikaze	4114	85.22	28.93	LandranceTibet	6	Naked	v1	D	W	W	85	167	87	NA
428	WT2	1e-05	1e-05	1e-05	1e-05	0.99995	1e-05	Cuobu	Rikaze	4000	87.68	29.05	LandranceTibet	6	Naked	V1-8	D	S	B	73	167	66	63
429	WT2	1e-05	1e-05	1e-05	1e-05	0.99995	1e-05	Dingrizi	Rikaze	4300	87.07	28.62	LandranceTibet	6	Naked	V1-8	D	S	B	74	170	73	66
43	ET2	1e-05	1e-05	1e-05	0.153905	0.119799	0.726266	Laziqingke	Rikaze	3836	88.87	29.25	LandranceTibet	6	Naked	V1-9	D	S	B	74	182	69	73
432	WT1	1e-05	1e-05	0.783478	0.156313	1e-05	0.060179	Puqingke	Ali	3900	81.15	30.3	LandranceTibet	6	Naked	V1-8	D	S	B	73	171	75	70
433	WT1	0.021195	1e-05	0.775115	0.166153	1e-05	0.037516	Zhadabai	Ali	4278.6	80.32	32.3	LandranceTibet	6	Naked	V1-8	D	S	W	75	172	75	66
435	WT2	0.197235	0.001722	1e-05	0.01606	0.709423	0.07555	Zedangzi	Shannan	3860	92.47	28.43	LandranceTibet	6	Naked	V1-8	D	S	P	84	174	79	70
436	WT2	0.041703	1e-05	0.100676	1e-05	0.857591	1e-05	Gonggaqingke	Shannan	3555.3	90.87	29.27	LandranceTibet	6	Naked	V1-8	D	S	W	78	160	69	64
437	WT2	1e-05	1e-05	0.456805	1e-05	0.543155	1e-05	Langkaziqingke	Shannan	4432.4	90.4	28.95	LandranceTibet	6	Naked	V1-8	D	S	B	74	165	69	66
438	WT2	0.042705	1e-05	1e-05	1e-05	0.957255	1e-05	Naidonglan	Shannan	3551.7	91.78	29.22	LandranceTibet	6	Naked	V1-8	D	S	B	78	172	74	67
439	ET2	0.011915	0.267897	1e-05	0.263498	1e-05	0.45667	Wuxijinqingke	Lasa	3648.9	91.12	29.68	LandranceTibet	6	Naked	V1-8	D	S	W	65	168	63	58
440	WT2	0.054568	1e-05	0.005957	0.089747	0.828102	0.021616	Lasaheiqingke	Lasa	3648.9	91.12	29.68	LandranceTibet	6	Naked	V1-8	D	S	W	78	170	67	72
441	WT2	1e-05	1e-05	1e-05	1e-05	0.99995	1e-05	Shuleqingke	Lasa	3648.9	91.12	29.68	LandranceTibet	6	Naked	V1-8	D	S	W	77	172	74	68
442	ET2	0.456787	1e-05	1e-05	0.085162	1e-05	0.458021	Lasachangsuimai	Lasa	3648.9	91.12	29.68	LandranceTibet	6	Naked	V1-8	D	S	W	85	185	81	79
443	WT3	0.64251	1e-05	1e-05	0.039524	0.272582	0.045364	Shetugaxia	Lasa	3649	91	29.64	LandranceTibet	6	Naked	V1-8	D	S	W	79	181	79	73
445	WT2	1e-05	0.002379	1e-05	1.3e-05	0.997578	1e-05	Jiarebaiqingke	Lasa	3649	91	29.64	LandranceTibet	6	Naked	V1-8	D	S	W	79	170	73	70
446	WT2	1.1e-05	1e-05	1e-05	1e-05	0.999948	1e-05	Lasahongxianbai	Lasa	3649	91	29.64	LandranceTibet	6	Naked	V1-8	D	S	W	79	160	73	68
447	WT2	1e-05	1e-05	1e-05	1e-05	0.99995	1e-05	Chajiuqingke	Lasa	3649	91	29.64	LandranceTibet	6	Naked	V1-8	D	S	B	79	167	75	67
448	WT2	1e-05	0.015852	1e-05	0.097741	0.609254	0.277133	Gaxiazheren	Lasa	3649	91	29.64	LandranceTibet	6	Naked	V1-8	D	S	W	79	171	75	72
449	ET1	0.037553	1e-05	0.174418	0.346028	0.141186	0.300805	Zhanima	Lasa	3649	91	29.64	LandranceTibet	6	Naked	V1-8	D	S	B	75	168	72	68
45	WT2	1e-05	1e-05	1e-05	1e-05	0.99995	1e-05	Luobu	Rikaze	3836	88.87	29.25	LandranceTibet	6	Naked	V1-8	D	S	W	75	182	76	71
450	WT2	0.461683	1e-05	1e-05	1e-05	0.527519	0.010768	Ouze	Lasa	3804.3	91.78	29.85	LandranceTibet	6	Naked	V1-8	D	S	B	77	171	74	68
451	WT2	1e-05	1e-05	1e-05	1e-05	0.99995	1e-05	Nainazheren	Lasa	3804.3	91.78	29.85	LandranceTibet	6	Naked	V1-8	D	S	P	85	180	81	78
452	WT2	0.006569	1e-05	1e-05	1e-05	0.993391	1e-05	Zhanima	Lasa	3804.3	91.78	29.85	LandranceTibet	6	Naked	V1-8	D	S	P	80	178	80	74
453	WT2	0.070646	1e-05	1e-05	1e-05	0.929314	1e-05	Gunadangnai	Lasa	3753	91.28	29.97	LandranceTibet	6	Naked	V1-8	D	S	W	78	172	76	67
454	WT2	1e-05	1e-05	1e-05	1e-05	0.99995	1e-05	Ouze	Lasa	3753	91.28	29.97	LandranceTibet	6	Naked	V1-8	D	S	W	77	172	76	68
455	WT2	1e-05	1e-05	1e-05	1e-05	0.983531	0.016429	Abajiuwu	Lasa	3753	91.28	29.97	LandranceTibet	6	Naked	V1-8	D	S	W	80	174	79	74
456	ET1	1e-05	1e-05	1e-05	0.479884	0.24671	0.273377	Naina	Lasa	3753	91.28	29.97	LandranceTibet	6	Naked	V1-8	D	S	P	75	167	71	66
457	WT2	0.4387	1e-05	1e-05	0.086468	0.474802	1e-05	Gonggagaqiong	Lasa	3590	90.72	29.37	LandranceTibet	6	Naked	V1-8	D	S	W	75	173	71	60
458	ET2	1e-05	1e-05	1e-05	0.015054	1e-05	0.984906	Changgoumangbai	Linzhi	2991.8	94.38	29.57	LandranceTibet	6	Naked	V1-9	D	W	W	93	188	81	NA
459	ET2	1e-05	1e-05	1e-05	1e-05	1e-05	0.99995	Goumangzidong	Linzhi	2991.8	94.38	29.57	LandranceTibet	6	Naked	V1-9	D	W	P	93	191	85	NA
46	WT2	0.010504	1e-05	0.011126	1e-05	0.978339	1e-05	Nianchu	Rikaze	3836	88.87	29.25	LandranceTibet	6	Naked	V1-8	D	S	B	72	168	66	67
460	ET2	1e-05	1e-05	1e-05	0.232708	0.001409	0.765852	Neimenba	Linzhi	2991.8	94.38	29.57	LandranceTibet	6	Naked	V1-9	D	W	W	79	180	80	NA
461	ET2	1e-05	1e-05	1e-05	1e-05	1e-05	0.99995	Guruimaba	Linzhi	2991.8	94.38	29.57	LandranceTibet	6	Naked	V1-9	D	W	P	87	191	88	NA
462	WT2	1e-05	1e-05	1.5e-05	0.007052	0.986155	0.006758	Changmangzidong	Linzhi	2991.8	94.38	29.57	LandranceTibet	6	Naked	V1-8	D	S	W	77	177	74	69
463	ET2	1e-05	1e-05	1.1e-05	0.130931	1e-05	0.869029	Changmangbaidong	Linzhi	2991.8	94.38	29.57	LandranceTibet	6	Naked	V1-9	D	W	W	103	198	86	NA
464	ET2	1e-05	1e-05	1e-05	0.010369	1e-05	0.989591	Donggoumang	Linzhi	2950	94.05	29.2	LandranceTibet	6	Naked	V1-9	D	W	W	94	181	80	NA
466	WT2	0.031353	1e-05	1e-05	0.068221	0.553533	0.346873	Qingke	Shannan	4280.3	91.95	27.98	LandranceTibet	6	Naked	V1-6	D	W	P	104	186	NA	NA
467	WT2	0.03979	1e-05	0.002286	0.074316	0.532946	0.350652	Goumangdong	Shannan	3913	90.82	28.4	LandranceTibet	6	Naked	V1-6	D	W	P	106	187	NA	NA
469	ET2	0.007917	0.000259	1e-05	0.20855	0.061735	0.721529	Yigongfenzhi	Linzhi	2736	95.63	29.9	LandranceTibet	6	Naked	V1-9	D	W	W	83	190	79	NA
47	WT2	1e-05	1e-05	0.30236	1e-05	0.6976	1e-05	Bannagang	Rikaze	3836	88.87	29.25	LandranceTibet	6	Naked	V1-8	D	S	B	72	NA	70	65
470	ET2	1e-05	1e-05	1e-05	0.035622	1e-05	0.964338	Ziqingke	Lasa	3648.9	91.12	29.68	LandranceTibet	6	Naked	V1-9	D	W	W	92	190	88	NA
471	WT2	0.114787	1e-05	0.008143	0.007614	0.869435	1e-05	598Baiqingke	Shannan	3551.7	91.78	29.22	LandranceTibet	6	Naked	V1-8	D	S	B	83	NA	81	73
472	WT2	0.284984	1e-05	0.001082	0.228708	0.485207	1e-05	Zhanima	Shannan	3551.7	91.78	29.22	LandranceTibet	6	Naked	V1-8	D	S	P	81	NA	87	79
473	WT1	1e-05	1e-05	0.994145	0.005815	1e-05	1e-05	Biyuzimang	Shannan	3648.9	91.12	29.68	LandranceTibet	6	Naked	V1-8	D	S	B	65	185	65	59
474	WT3	0.99995	1e-05	1e-05	1e-05	1e-05	1e-05	Changmangheiqingke	Shannan	3574	92.05	29.28	LandranceTibet	6	Naked	V1-8	D	S	W	84	NA	84	80
475	ET2	0.296017	1e-05	0.249079	1e-05	0.085813	0.369071	Changmangbaiqingke	Shannan	3574	92.05	29.28	LandranceTibet	6	Naked	V1-8	D	S	B	83	NA	79	73
477	WT3	0.80898	1e-05	1e-05	1e-05	0.190975	1.4e-05	Sou14	Shannan	3740	91.67	29.05	LandranceTibet	6	Naked	V1-8	D	S	B	80	NA	77	70
478	WT2	0.398193	1e-05	0.002469	0.115873	0.483445	1e-05	Xiongma	Linzhi	3107	93.18	29.07	LandranceTibet	6	Naked	V1-8	D	S	B	77	NA	76	71
479	WT2	0.057809	1e-05	1e-05	0.091585	0.793309	0.057277	Sunzhumabu	Shannan	3953	92.2	29.05	LandranceTibet	6	Naked	V1-8	D	S	P	78	NA	76	71
481	WT2	0.029321	1e-05	1e-05	0.235823	0.601774	0.133061	Langkazibai	Shannan	4432.4	90.4	28.95	LandranceTibet	6	Naked	V1-8	D	S	W	70	NA	69	63
482	ET1	1e-05	0.075309	1e-05	0.880702	1e-05	0.043959	Baiqingke	Lasa	3648.9	91.12	29.68	LandranceTibet	6	Naked	V1-8	D	S	W	79	NA	77	68
483	ET2	1e-05	1e-05	0.377625	1.5e-05	0.217412	0.404928	Goumangdamai	Lasa	3648.9	91.12	29.68	LandranceTibet	6	Naked	V1-8	D	S	W	83	NA	85	78
484	WT2	0.044898	1e-05	0.001602	1e-05	0.930185	0.023295	Lasadongsui	Lasa	3648.9	91.12	29.68	LandranceTibet	6	Naked	V1-8	D	S	B	84	NA	72	70
485	ET2	0.249226	1e-05	1e-05	0.105316	0.159583	0.485855	Gaxiagurui	Lasa	3804.3	91.78	29.85	LandranceTibet	6	Naked	V1-8	D	S	W	86	NA	80	80
486	WT2	1e-05	1e-05	1.7e-05	0.045332	0.954621	1e-05	Abajiuwu	Lasa	3804.3	91.78	29.85	LandranceTibet	6	Naked	V1-8	D	S	W	79	NA	78	69
487	ET2	1e-05	1e-05	0.345988	1e-05	0.195817	0.458165	Lumaling	Linzhi	2991.8	94.38	29.57	LandranceTibet	6	Naked	V1-8	D	S	W	84	NA	84	78
488	WT2	1.9e-05	1e-05	1e-05	0.094164	0.905787	1e-05	Heigoumang	Linzhi	2991.8	94.38	29.57	LandranceTibet	6	Naked	V1-8	D	S	W	78	NA	77	72
489	ET2	0.083393	0.001243	0.189942	1e-05	1e-05	0.725402	Chunqingke	Linzhi	2991.8	94.38	29.57	LandranceTibet	6	Naked	V1-8	D	S	B	85	188	84	80
49	WT2	1e-05	0.030548	0.492132	1e-05	0.477289	1e-05	Naijiuma	Rikaze	3836	88.87	29.25	LandranceTibet	6	Naked	V1-8	D	S	B	65	165	59	55
490	ET2	1e-05	1e-05	0.451068	1e-05	1e-05	0.548892	Fenzhiqingke	Linzhi	2950	94.05	29.2	LandranceTibet	6	Naked	V1-8	D	S	B	96	NA	83	79
491	WT2	1e-05	1e-05	1e-05	0.229502	0.770458	1e-05	Liuleng101	Rikaze	3836	88.87	29.25	LandranceTibet	6	Naked	V1-8	D	S	P	78	198	85	67
492	ET2	1e-05	1e-05	0.332676	1e-05	1e-05	0.667284	Rinong59	Rikaze	3836	88.87	29.25	LandranceTibet	6	Naked	V1-8	D	S	B	84	NA	86	78
493	WT2	1e-05	1e-05	1e-05	0.202283	0.797677	1e-05	Liulengqingke	Rikaze	3836	88.87	29.25	LandranceTibet	6	Naked	V1-8	D	S	W	82	202	87	72
494	ET2	0.00251	1e-05	1e-05	1e-05	0.478034	0.519426	Gameijiri	Rikaze	4040	89.62	28.92	LandranceTibet	6	Naked	V1-8	D	S	W	80	NA	83	77
495	ET2	0.080172	0.094279	1e-05	0.232826	1e-05	0.592704	Yadongqingke	Rikaze	4040	89.62	28.92	LandranceTibet	6	Naked	V1-8	D	S	W	72	201	66	63
496	WT2	1e-05	1e-05	1e-05	0.102895	0.897065	1e-05	Heqingke	Shannan	3551.7	91.78	29.22	LandranceTibet	6	Naked	V1-8	D	S	W	78	203	79	70
498	ET2	0.200177	1e-05	1e-05	1e-05	0.37659	0.423203	Heihuimang	Shannan	3551.7	91.78	29.22	LandranceTibet	6	Naked	V1-8	D	S	P	80	NA	82	71
499	WT3	0.565725	1e-05	1e-05	1e-05	0.32771	0.106535	Dongmangbai	Shannan	3551.7	91.78	29.22	LandranceTibet	6	Naked	V1-8	D	S	W	80	NA	83	77
5	WT2	0.235536	1e-05	0.013949	0.021791	0.64665	0.082064	Ziqingke	Lasa	3590	90.72	29.37	LandranceTibet	6	Naked	V1-8	D	S	W	80	175	74	71
50	WT2	0.034474	1e-05	0.010255	1e-05	0.955241	1e-05	Saibao	Rikaze	3836	88.87	29.25	LandranceTibet	6	Naked	V1-8	D	S	W	74	168	69	66
502	ET2	1e-05	1e-05	1e-05	0.043933	0.080243	0.875793	Ziqingke	Shannan	3587	91.33	29.25	LandranceTibet	6	Naked	V1-8	D	S	W	82	200	84	79
503	ET2	1e-05	1e-05	0.362959	1e-05	0.199473	0.437538	Qiongqinqingke	Shannan	3587	91.33	29.25	LandranceTibet	6	Naked	V1-8	D	S	W	84	NA	84	79
504	ET2	1e-05	1e-05	0.113871	0.384492	1e-05	0.501607	Zhanima	Shannan	3587	91.33	29.25	LandranceTibet	6	Naked	V1-8	D	S	P	82	202	83	75
505	WT3	0.442324	1e-05	1e-05	0.143538	0.414108	1e-05	Naina	Shannan	3587	91.33	29.25	LandranceTibet	6	Naked	V1-8	D	S	P	79	NA	82	76
508	WT2	0.321356	1e-05	1e-05	0.088644	0.564249	0.025731	Difangdamai	Linzhi	3107	93.18	29.07	LandranceTibet	6	Naked	V1-8	D	S	B	81	185	84	76
509	ET2	0.000483	0.091911	0.009188	0.189146	1e-05	0.709262	Lanqingke	Changdu	3870	98.6	29.68	LandranceTibet	6	Naked	V1-8	D	S	B	78	188	75	69
51	WT2	0.113557	1e-05	1e-05	1e-05	0.886403	1.1e-05	Gameisuozhu	Rikaze	3836	88.87	29.25	LandranceTibet	6	Naked	V1-8	D	S	W	77	176	78	63
510	ET2	1e-05	1e-05	1e-05	0.134355	0.009105	0.856511	Wumanghei	Linzhi	2736	95.63	29.9	LandranceTibet	6	Naked	V1-8	D	S	P	78	181	78	75
512	ET1	0.292191	1e-05	1e-05	0.601203	1e-05	0.106576	Baiqingke	Changdu	3672	98.28	30.87	LandranceTibet	6	Naked	V1-8	D	S	W	77	185	83	73
513	ET1	1e-05	0.069212	1e-05	0.930741	1.7e-05	1e-05	Huangqingke	Changdu	3306	97.18	31.15	LandranceTibet	6	Naked	V1-8	D	S	W	73	193	71	68
514	ET1	1e-05	1e-05	1e-05	0.542875	0.457085	1e-05	Cima（Shoumingdong）	Changdu	3306	97.18	31.15	LandranceTibet	6	Naked	V1-8	D	S	B	74	190	76	68
515	ET2	0.047505	0.011803	0.288056	0.031072	1e-05	0.621554	Danbabai	Changdu	3306	97.18	31.15	LandranceTibet	6	Naked	V1-8	D	S	W	78	181	77	75
516	ET2	0.075079	0.00401	0.327127	1e-05	1e-05	0.593764	Kesongma	Changdu	3306	97.18	31.15	LandranceTibet	6	Naked	V1-8	D	S	B	81	190	82	77
517	ET2	1e-05	1e-05	0.330191	1e-05	0.187272	0.482508	Baxilan	Changdu	3306	97.18	31.15	LandranceTibet	6	Naked	V1-8	D	S	B	80	185	83	77
518	ET1	0.039625	1e-05	1e-05	0.960331	1e-05	1.4e-05	Lanqingke	Changdu	3306	97.18	31.15	LandranceTibet	6	Naked	V1-8	D	S	W	75	187	77	71
519	ET1	1e-05	1e-05	1e-05	0.99995	1e-05	1e-05	Zhongruoji	Changdu	3306	97.18	31.15	LandranceTibet	6	Naked	V1-8	D	S	B	76	171	76	66
52	WT2	0.160475	1e-05	1e-05	1e-05	0.839485	1e-05	Wumu	Rikaze	3836	88.87	29.25	LandranceTibet	6	Naked	V1-8	D	S	P	75	173	71	67
520	WT2	0.262737	1e-05	0.127379	1e-05	0.56755	0.042313	Luolamazhu	Shannan	3860	92.47	28.43	LandranceTibet	6	Naked	V1-8	D	S	W	77	176	75	69
521	ET2	1e-05	1e-05	0.354807	1e-05	0.172428	0.472735	Bianmangbai	Shannan	3860	92.47	28.43	LandranceTibet	6	Naked	V1-8	D	S	W	81	NA	81	75
522	WT2	0.004797	1e-05	0.068536	0.307123	0.619524	1e-05	Heiliuleng	Shannan	3860	92.47	28.43	LandranceTibet	6	Naked	V1-8	D	S	W	75	176	70	66
523	ET2	1e-05	1e-05	0.354197	1e-05	0.167376	0.478397	Goumangbailiuleng	Shannan	3860	92.47	28.43	LandranceTibet	6	Naked	V1-8	D	S	P	78	186	81	70
524	WT3	0.559919	1e-05	1e-05	0.024971	0.405111	0.009979	Ziliuleng	Shannan	3860	92.47	28.43	LandranceTibet	6	Naked	V1-8	D	S	P	80	NA	84	74
526	ET2	1e-05	1e-05	0.413954	1e-05	1e-05	0.586006	Dongmangliulengzi	Shannan	3860	92.47	28.43	LandranceTibet	6	Naked	V1-8	D	S	P	85	190	85	79
527	ET2	0.178878	0.032754	1e-05	1e-05	0.349601	0.438747	Bianmangziliuleng	Shannan	3860	92.47	28.43	LandranceTibet	6	Naked	V1-8	D	S	W	84	202	94	79
528	ET2	0.006523	1e-05	0.387019	1e-05	0.183907	0.422531	Rixueqingke	Shannan	3551.7	91.78	29.22	LandranceTibet	6	Naked	V1-8	D	S	W	82	202	83	80
53	WT2	1.2e-05	1e-05	1e-05	1e-05	0.941554	0.058403	Mengna	Rikaze	3836	88.87	29.25	LandranceTibet	6	Naked	V1-8	D	S	P	77	181	74	70
530	ET1	0.049394	0.009716	1e-05	0.79891	1e-05	0.14196	Zuogonghei	Changdu	3780	97.83	29.67	LandranceTibet	6	Naked	V1-8	D	S	P	76	181	69	68
531	ET1	1e-05	1e-05	1.8e-05	0.722825	0.042649	0.234488	Yong2677	Changdu	3178	97.62	30.62	LandranceTibet	6	Naked	V1-8	D	S	W	77	161	76	70
532	WT3	0.479478	1e-05	1e-05	1e-05	0.475795	0.044697	Qiongjiehuangliuleng	Shannan	3740	91.67	29.05	LandranceTibet	6	Naked	V1-8	D	S	W	78	184	76	73
533	ET2	1e-05	1e-05	0.285004	1e-05	1e-05	0.714956	Liuzhibaiqingke	Shannan	3740	91.67	29.05	LandranceTibet	6	Naked	V1-8	D	S	B	76	183	83	83
534	WT2	1e-05	1e-05	0.026982	0.08229	0.501026	0.389681	Difangqingke	Shannan	3953	92.2	29.05	LandranceTibet	6	Naked	V1-8	D	S	W	83	187	84	78
535	ET2	1e-05	1e-05	1e-05	0.138098	0.030094	0.831778	Ziqingke	Shannan	4280.3	91.95	27.98	LandranceTibet	6	Naked	V1-8	D	S	P	78	161	77	73
536	WT3	0.999939	1e-05	1e-05	1e-05	1.5e-05	1.5e-05	Shannanzi	Shannan	3551.7	91.78	29.22	LandranceTibet	6	Naked	V1-8	D	S	P	82	174	79	71
537	WT3	0.509392	1e-05	1e-05	0.187882	0.084671	0.218036	Qiongjiezi	Shannan	3740	91.67	29.05	LandranceTibet	6	Naked	V1-8	D	S	P	78	174	64	66
538	ET2	0.031805	1e-05	0.003949	0.435396	0.074293	0.454547	Juelahei	Shannan	4280.3	91.95	27.98	LandranceTibet	6	Naked	V1-8	D	S	P	69	176	65	60
539	ET2	0.00104	1e-05	1e-05	1e-05	0.400743	0.598187	Jiachadongqingke	Shannan	3260	92.6	29.15	LandranceTibet	6	Naked	V1-8	D	S	W	83	181	82	74
54	WT2	0.176453	1e-05	1e-05	1e-05	0.823507	1e-05	Mugu	Rikaze	3836	88.87	29.25	LandranceTibet	6	Naked	V1-8	D	S	P	76	176	73	73
540	IL	0.127625	0.343941	0.111609	0.071004	0.060378	0.285443	Duomangqingke	Shannan	3551.7	91.78	29.22	LandranceTibet	6	Naked	V1-8	D	S	W	71	178	73	64
542	ET2	1e-05	0.0013	0.279724	1e-05	1e-05	0.718947	Shannanbai	Shannan	3551.7	91.78	29.22	LandranceTibet	6	Naked	V1-8	D	S	W	85	188	82	79
543	ET1	0.01168	1e-05	1e-05	0.886434	1e-05	0.101856	Shenci	Changdu	3306	97.18	31.15	LandranceTibet	6	Naked	V1-8	D	S	W	76	172	75	71
544	WT2	0.020686	1e-05	1e-05	0.471014	0.507112	0.001168	Bianba	Changdu	3260	96.97	30.05	LandranceTibet	6	Naked	V1-8	D	S	P	72	173	72	66
545	WT3	0.541263	1e-05	1.2e-05	0.243808	0.214897	1e-05	Xiajuezi	Rikaze	3901	89.2	29.18	LandranceTibet	6	Naked	V1-8	D	S	P	81	172	77	73
546	WT2	1e-05	1e-05	0.279526	1e-05	0.720434	1e-05	Hongqilan	Rikaze	3998	88.17	29.38	LandranceTibet	6	Naked	V1-8	D	S	B	69	167	66	65
547	WT1	1e-05	1e-05	0.816155	0.123751	1e-05	0.060064	Xidebai	Ali	3900	81.15	30.3	LandranceTibet	6	Naked	V1-8	D	S	W	72	172	71	65
548	ET2	1e-05	0.09707	0.197212	0.104066	1e-05	0.601632	Qianweiqingke（Yi）	Rikaze	2502	85.22	28.93	LandranceTibet	6	Naked	V1-8	D	S	W	66	160	62	59
549	ET2	0.104039	0.336101	0.015367	0.118505	0.036826	0.389162	Qianweiqingke（Dong）	Rikaze	2502	85.22	28.93	LandranceTibet	6	Naked	V1-9	D	S	W	72	174	65	68
55	WT2	0.115857	1e-05	1e-05	1e-05	0.884093	1.9e-05	Gajipengcuo	Rikaze	3836	88.87	29.25	LandranceTibet	6	Naked	V1-8	D	S	W	78	196	75	73
550	IL	1e-05	0.667525	1e-05	0.207	1e-05	0.125446	Liujiaoqingke	Rikaze	4307	87.17	29.23	LandranceTibet	6	Naked	v1	D	S	W	72	173	64	68
551	WT2	0.156768	1e-05	1e-05	1e-05	0.840512	0.00269	Galalan	Rikaze	4290	89.72	28.58	LandranceTibet	6	Naked	V1-8	D	S	B	74	170	72	68
552	WT2	0.125671	0.017764	1e-05	0.164058	0.692487	1e-05	Samadazi	Rikaze	4290	89.72	28.58	LandranceTibet	6	Naked	V1-8	D	S	B	84	161	82	69
553	WT2	0.121544	1e-05	1e-05	1e-05	0.878408	1.7e-05	Kulonghuang	Rikaze	3882.5	89.67	29.33	LandranceTibet	6	Naked	V1-8	D	S	W	80	172	74	70
554	WT2	0.147105	0.004065	1e-05	0.117859	0.73095	1e-05	Hongweilanqingke	Rikaze	3836	88.87	29.25	LandranceTibet	6	Naked	V1-8	D	S	B	76	172	76	68
555	WT1	0.044738	1e-05	0.914989	1e-05	1e-05	0.040244	Zhaxigangqingke	Rikaze	3836	88.87	29.25	LandranceTibet	6	Naked	V1-8	D	S	B	70	164	66	69
556	WT2	0.334056	1e-05	1e-05	1e-05	0.665904	1e-05	Qiongranghuang	Rikaze	3836	88.87	29.25	LandranceTibet	6	Naked	V1-8	D	S	W	79	176	74	68
557	WT2	1e-05	1e-05	1e-05	1e-05	0.99995	1e-05	Xialuzi	Rikaze	3836	88.87	29.25	LandranceTibet	6	Naked	V1-8	D	S	P	76	172	72	64
558	WT2	0.219426	0.00192	0.038587	0.017451	0.722606	1e-05	Yangsun	Shannan	3740	91.67	29.05	LandranceTibet	6	Naked	V1-8	D	S	B	73	167	69	66
559	ET2	1e-05	1e-05	0.365364	1e-05	0.188323	0.446283	Guorigabu	Linzhi	3107	93.18	29.07	LandranceTibet	6	Naked	V1-8	D	S	W	79	181	80	76
56	WT2	1e-05	1e-05	0.367434	0.031155	0.490512	0.110878	Gulongqingke	Rikaze	3836	88.87	29.25	LandranceTibet	6	Naked	V1-8	D	S	W	70	178	65	63
560	ET2	0.288873	0.001266	1e-05	0.238448	0.119686	0.351717	Suliuleng	Shannan	3860	92.47	28.43	LandranceTibet	6	Naked	V1-8	D	S	P	84	183	84	77
561	WT2	1e-05	1e-05	0.058281	0.301583	0.640106	1e-05	Suolanggangmu	Shannan	3860	92.47	28.43	LandranceTibet	6	Naked	V1-8	D	S	P	75	170	72	66
562	WT2	1e-05	1e-05	1e-05	0.195119	0.804835	1.6e-05	Suru	Shannan	4125	91.52	28.45	LandranceTibet	6	Naked	V1-8	D	S	P	79	178	76	70
563	ET2	1e-05	1e-05	0.360877	1e-05	0.172589	0.466504	Shannangoumangbai	Shannan	3551.7	91.78	29.22	LandranceTibet	6	Naked	V1-8	D	S	W	80	178	86	74
565	IL	0.167886	0.478085	0.020454	0.032869	0.086407	0.214299	Suofu	Changdu	3534	98.22	31.55	LandranceTibet	2	Hulled	V1-1	D	S	W	80	177	75	69
566	WT2	0.067975	0.197695	0.012844	0.010346	0.674442	0.036698	Naidongluodonglengdamai	Shannan	3551.7	91.78	29.22	LandranceTibet	2	Naked	V1-8	D	S	W	79	174	78	70
567	IL	0.026665	0.502187	0.00557	0.16041	0.014243	0.290925	Bendidongdamai	Changdu	3672	98.28	30.87	LandranceTibet	6	Hulled	V1-8	D	S	W	NA	176	79	76
568	IL	1e-05	0.655314	1e-05	1e-05	1e-05	0.344646	Baipidamai	Changdu	3780	97.83	29.67	LandranceTibet	6	Hulled	V1-8	D	S	B	74	161	75	66
570	IL	1e-05	0.668153	1e-05	1e-05	1e-05	0.331807	Pidamai	Changdu	3672	98.28	30.87	LandranceTibet	6	Hulled	V1-9	D	S	W	78	181	82	74
571	IL	1e-05	0.597117	1e-05	1e-05	1e-05	0.402843	Pidamai	Changdu	3260	96.97	30.05	LandranceTibet	6	Hulled	V1-8	D	S	B	75	161	76	69
572	IL	0.044092	0.706967	1e-05	1e-05	1e-05	0.248911	Pidamai	Changdu	3780	97.83	29.67	LandranceTibet	6	Hulled	V1-8	D	S	B	77	178	79	76
573	IL	0.171169	0.403239	1e-05	1e-05	0.159717	0.265855	Pidamai	Rikaze	4300	87.07	28.62	LandranceTibet	6	Hulled	V1-9	D	S	B	71	161	66	69
575	IL	0.013236	0.625917	1e-05	1e-05	1e-05	0.360816	Juexia	Changdu	3780	97.83	29.67	LandranceTibet	6	Hulled	V1-8	D	S	B	NA	180	72	68
576	IL	0.016891	0.546388	1e-05	1e-05	1e-05	0.436691	Suowa	Changdu	3178	97.62	30.62	LandranceTibet	6	Hulled	V1-8	D	S	B	81	161	83	71
577	IL	0.176627	0.425129	0.032925	0.116382	0.011112	0.237826	Suowa	Changdu	3870	98.6	29.68	LandranceTibet	6	Hulled	V1-8	D	S	W	72	176	69	64
578	IL	0.006305	0.513098	1e-05	1e-05	1e-05	0.480566	Suowa	Changdu	3780	97.83	29.67	LandranceTibet	6	Hulled	V1-8	D	S	B	73	180	72	66
58	WT2	0.311905	1e-05	1e-05	1e-05	0.688055	1e-05	Luoqingze	Rikaze	3836	88.87	29.25	LandranceTibet	6	Naked	V1-8	D	S	B	75	178	76	58
580	IL	1e-05	0.587121	1e-05	1e-05	1e-05	0.412839	Suoa	Changdu	3672	98.28	30.87	LandranceTibet	6	Hulled	V1-8	D	S	B	79	181	85	78
581	ET1	1e-05	0.251947	1e-05	0.57947	1e-05	0.168553	Suoa	Changdu	3672	98.28	30.87	LandranceTibet	6	Hulled	V1-8	D	S	W	NA	182	82	76
582	IL	0.068123	0.50383	1e-05	0.053873	1e-05	0.374155	Suoa	Changdu	3870	98.6	29.68	LandranceTibet	6	Hulled	V1-9	D	S	B	81	178	70	77
585	ET2	0.015225	0.441975	1e-05	0.030234	1e-05	0.512546	Suojin	Changdu	3780	97.83	29.67	LandranceTibet	6	Hulled	V1-8	D	S	W	70	181	72	65
586	IL	0.011229	0.605689	1e-05	1e-05	1e-05	0.383051	Zipidamai	Changdu	3672	98.28	30.87	LandranceTibet	6	Hulled	V1-9	D	W	B	78	188	76	NA
587	ET2	1e-05	1e-05	1e-05	1e-05	1e-05	0.99995	Zisebatunre	Changdu	3178	97.62	30.62	LandranceTibet	6	Hulled	V1-9	D	W	P	91	188	87	NA
588	ET2	0.054789	0.366374	1e-05	0.091891	0.056242	0.430695	Zhangmudangdimai	Rikaze	3810	85.97	28.17	LandranceTibet	6	Hulled	V1-8	D	S	W	69	181	62	67
589	ET1	1e-05	1e-05	0.295397	0.704563	1e-05	1e-05	Dongmanghongqingke	Linzhi	2991.8	94.38	29.57	LandranceTibet	6	Naked	V1-8	D	S	P	79	191	76	69
590	ET1	1e-05	1e-05	0.02319	0.436664	0.427131	0.112995	Dongli	Rikaze	4300	87.07	28.62	LandranceTibet	6	Naked	V1-8	D	S	P	70	160	65	62
591	ET1	0.291651	1e-05	1e-05	0.319436	0.188248	0.200645	Dingqingqingke	Changdu	3306	97.18	31.15	LandranceTibet	6	Naked	V1-8	D	S	P	71	170	68	64
592	WT1	1.1e-05	1e-05	0.620542	1e-05	0.379414	1.4e-05	Bashitian	Rikaze	4040	89.62	28.92	LandranceTibet	6	Naked	V1-8	D	S	B	71	167	69	64
593	ET2	1e-05	1e-05	1e-05	1e-05	1e-05	0.99995	Jichazhagua	Linzhi	2950	94.05	29.2	LandranceTibet	6	Naked	V1-9	D	W	W	93	188	87	NA
594	ET2	1e-05	1e-05	1e-05	0.117307	0.053417	0.829246	Jichazhagua	Linzhi	2991.8	94.38	29.57	LandranceTibet	6	Naked	V1-9	D	W	W	93	193	85	NA
595	WT2	0.239123	1e-05	0.144161	0.069445	0.547251	1e-05	Naimu	Shannan	4280.3	91.95	27.98	LandranceTibet	6	Naked	V1-8	D	S	W	71	172	72	65
596	WT2	0.110047	1e-05	1e-05	1e-05	0.848392	0.041531	Naimuchai	Rikaze	3882.5	89.67	29.33	LandranceTibet	6	Naked	V1-8	D	S	P	80	186	75	70
597	ET2	0.146517	1e-05	1e-05	0.362588	0.126853	0.364022	Naila	Shannan	3260	92.6	29.15	LandranceTibet	6	Naked	V1-8	D	S	B	83	185	74	71
598	WT3	0.999942	1e-05	1e-05	1e-05	1e-05	1.8e-05	Naina	Lasa	3649	91	29.64	LandranceTibet	6	Naked	V1-8	D	S	P	NA	193	83	77
599	ET2	1e-05	1e-05	1e-05	1e-05	1e-05	0.99995	Naina	Linzhi	2991.8	94.38	29.57	LandranceTibet	6	Naked	V1-8	D	S	P	104	191	84	82
6	WT2	0.093768	1e-05	1e-05	0.173796	0.554037	0.178378	Liewangselie	Lasa	3590	90.72	29.37	LandranceTibet	6	Naked	V1-8	D	S	W	78	168	71	69
60	WT2	0.028125	1e-05	1e-05	0.001226	0.970619	1e-05	Dingxikalan	Rikaze	3836	88.87	29.25	LandranceTibet	6	Naked	V1-8	D	S	B	70	175	63	61
600	WT3	0.721099	0.059991	1e-05	0.164122	1e-05	0.054768	Naina	Linzhi	2991.8	94.38	29.57	LandranceTibet	6	Naked	V1-9	D	W	P	102	200	NA	NA
602	ET1	1e-05	1e-05	0.015798	0.491817	0.300071	0.192295	Naina	Lasa	3753	91.28	29.97	LandranceTibet	6	Naked	V1-8	D	S	P	73	177	69	63
605	WT3	0.99994	1e-05	1e-05	1e-05	1e-05	2e-05	Naina	Shannan	3551.7	91.78	29.22	LandranceTibet	6	Naked	V1-8	D	S	P	83	191	83	74
606	WT1	0.045922	1e-05	0.954038	1e-05	1e-05	1e-05	Naina	Shannan	4432.4	90.4	28.95	LandranceTibet	6	Naked	V1-8	D	S	B	71	170	71	64
607	WT3	0.999941	1e-05	1e-05	1.4e-05	1.5e-05	1e-05	Naina	Shannan	3913	90.82	28.4	LandranceTibet	6	Naked	V1-8	D	S	P	77	183	74	68
608	WT3	0.573312	1e-05	1e-05	0.027057	0.391286	0.008326	Nainagu	Shannan	3260	92.6	29.15	LandranceTibet	6	Naked	V1-8	D	S	P	83	NA	84	78
609	ET2	0.115315	1e-05	0.308227	1.3e-05	0.172921	0.403513	Nainageren	Linzhi	2950	94.05	29.2	LandranceTibet	6	Naked	V1-8	D	S	B	NA	188	85	84
610	WT3	0.99995	1e-05	1e-05	1e-05	1e-05	1e-05	Nainaabajiu	Lasa	3804.3	91.78	29.85	LandranceTibet	6	Naked	V1-8	D	S	P	NA	202	84	79
611	WT2	1.2e-05	1e-05	0.000608	0.430763	0.460508	0.108099	Naimajiubu	Shannan	3913	90.82	28.4	LandranceTibet	6	Naked	V1-8	D	S	P	NA	167	70	62
613	WT2	0.008949	1e-05	1e-05	0.352489	0.630934	0.007608	Naiqing	Changdu	3680	94.97	30.82	LandranceTibet	6	Naked	V1-8	D	S	P	73	168	75	66
615	WT2	0.129606	1e-05	1e-05	0.06992	0.67065	0.129805	Nainazharen	Shannan	3913	90.82	28.4	LandranceTibet	6	Naked	V1-8	D	S	B	78	176	75	66
616	WT2	0.20528	1e-05	1.6e-05	1e-05	0.794675	1e-05	Naiga	Shannan	3913	90.82	28.4	LandranceTibet	6	Naked	V1-8	D	S	B	77	161	77	68
617	ET2	0.044777	1e-05	1e-05	0.182636	0.035762	0.736805	Naigabu	Linzhi	2991.8	94.38	29.57	LandranceTibet	6	Naked	V1-9	D	S	W	80	188	78	79
619	WT2	1e-05	1e-05	1e-05	0.064532	0.684058	0.25138	Naigamu	Lasa	3590	90.72	29.37	LandranceTibet	6	Naked	V1-8	D	S	W	104	178	79	76
620	ET1	1e-05	1e-05	1e-05	0.999949	1.1e-05	1e-05	Gandong	Changdu	3534	98.22	31.55	LandranceTibet	6	Naked	V1-8	D	S	W	74	185	75	66
622	ET1	0.138769	0.037047	1e-05	0.528325	1e-05	0.29584	Xiayanjingniga	Changdu	3870	98.6	29.68	LandranceTibet	6	Naked	V1-8	D	S	W	72	186	69	65
623	WT3	0.999937	1e-05	1e-05	1.6e-05	1e-05	1.8e-05	Dabaiqingke	Shannan	4280.3	91.95	27.98	LandranceTibet	6	Naked	V1-8	D	S	P	76	192	81	70
624	WT3	0.99995	1e-05	1e-05	1e-05	1e-05	1e-05	Dazhusibu	Rikaze	3836	88.87	29.25	LandranceTibet	6	Naked	V1-8	D	S	P	87	NA	82	80
625	ET1	0.043153	1e-05	1e-05	0.956807	1e-05	1e-05	Damai	Changdu	3672	98.28	30.87	LandranceTibet	6	Naked	V1-8	D	S	P	74	181	75	67
626	WT2	1.6e-05	1e-05	1e-05	1e-05	0.999944	1e-05	Dagadelin	Rikaze	3882.5	89.67	29.33	LandranceTibet	6	Naked	V1-8	D	S	P	74	181	69	65
627	WT2	1e-05	1e-05	1e-05	0.053968	0.835385	0.110617	Jiuhemaruo	Shannan	3740	91.67	29.05	LandranceTibet	6	Naked	V1-8	D	S	P	NA	185	76	70
628	WT2	1e-05	1e-05	1e-05	0.271482	0.728477	1e-05	Menle	Changdu	3178	97.62	30.62	LandranceTibet	6	Naked	V1-8	D	S	B	80	181	79	76
63	WT2	0.0046	1e-05	1e-05	1e-05	0.99536	1e-05	Yijiuqingke	Rikaze	3836	88.87	29.25	LandranceTibet	6	Naked	V1-8	D	S	P	72	183	70	67
630	ET2	0.015942	0.153154	0.284641	0.097484	1e-05	0.448769	Menlunida	Changdu	3870	98.6	29.68	LandranceTibet	6	Naked	V1-8	D	S	P	78	194	79	68
631	WT3	0.80951	1e-05	1e-05	0.0348	0.155661	1e-05	Mengarunaina	Shannan	3551.7	91.78	29.22	LandranceTibet	6	Naked	V1-8	D	S	P	82	198	78	75
632	WT2	1e-05	1e-05	1e-05	1e-05	0.99995	1e-05	Mafuchajue	Rikaze	3901	89.2	29.18	LandranceTibet	6	Naked	V1-8	D	S	P	72	172	72	64
633	ET1	0.123287	0.003675	1e-05	0.621576	1e-05	0.251443	Mala	Changdu	3534	98.22	31.55	LandranceTibet	6	Naked	V1-8	D	S	P	82	178	84	77
635	WT3	0.99995	1e-05	1e-05	1e-05	1e-05	1e-05	Maruo	Shannan	3740	91.67	29.05	LandranceTibet	6	Naked	V1-8	D	S	P	NA	178	71	70
636	ET1	1e-05	1e-05	1.3e-05	0.999947	1e-05	1e-05	Maran	Changdu	3640	95.83	30.75	LandranceTibet	6	Naked	V1-8	D	S	W	NA	180	74	65
637	ET1	1e-05	1e-05	1e-05	0.942976	0.053139	0.003855	Zharen	Changdu	3680	94.97	30.82	LandranceTibet	6	Naked	V1-8	D	S	B	68	175	72	61
638	ET1	1e-05	0.057258	1e-05	0.660961	1e-05	0.281752	Zharen	Changdu	3640	95.83	30.75	LandranceTibet	6	Naked	V1-8	D	S	W	71	172	69	62
639	ET1	1e-05	0.059059	1e-05	0.673405	1e-05	0.267505	Zharen	Changdu	3870	98.6	29.68	LandranceTibet	6	Naked	V1-8	D	S	P	75	183	75	68
640	WT2	1e-05	1e-05	0.201168	0.31317	0.48208	0.003562	Zhabuna	Rikaze	3998	88.17	29.38	LandranceTibet	6	Naked	V1-8	D	S	B	69	177	75	62
641	WT3	0.596791	1e-05	1e-05	0.019529	0.383649	1.1e-05	Zhani	Linzhi	3107	93.18	29.07	LandranceTibet	6	Naked	V1-8	D	S	P	78	184	82	73
643	WT2	0.004972	1e-05	1e-05	0.066503	0.823984	0.104521	Zhanima	Linzhi	2950	94.05	29.2	LandranceTibet	6	Naked	V1-8	D	S	P	78	178	75	71
644	WT3	0.69886	1e-05	0.015683	0.015891	0.269546	1e-05	Zhanima	Lasa	3697	91.37	29.67	LandranceTibet	6	Naked	V1-8	D	S	B	81	181	79	75
645	WT2	0.041858	1e-05	1e-05	0.038284	0.919828	1e-05	Zhanima	Linzhi	3417	93.38	29.9	LandranceTibet	6	Naked	V1-8	D	S	P	76	186	73	66
646	ET1	0.068363	1e-05	1e-05	0.782135	0.149468	1.4e-05	Zhanima	Changdu	3640	95.83	30.75	LandranceTibet	6	Naked	V1-8	D	S	B	73	180	72	66
647	WT2	0.408801	1e-05	1e-05	0.090085	0.435421	0.065673	Zhanigabu	Linzhi	3107	93.18	29.07	LandranceTibet	6	Naked	V1-8	D	S	W	78	194	82	73
648	ET2	1e-05	1e-05	1e-05	1.7e-05	1e-05	0.999943	Zhamari	Shannan	3260	92.6	29.15	LandranceTibet	6	Naked	V1-9	D	W	W	84	188	94	NA
649	ET2	1e-05	1e-05	0.428596	1e-05	1e-05	0.571364	Zhazhuogu	Linzhi	2991.8	94.38	29.57	LandranceTibet	6	Naked	V1-8	D	S	B	83	161	94	76
65	WT2	0.163782	1e-05	1e-05	1e-05	0.836178	1e-05	Handilan	Rikaze	3836	88.87	29.25	LandranceTibet	6	Naked	V1-8	D	S	W	76	NA	75	69
650	ET2	1e-05	1e-05	0.325935	1e-05	0.191638	0.482397	Zhagu	Changdu	3780	97.83	29.67	LandranceTibet	6	Naked	V1-8	D	S	B	81	185	87	78
651	ET1	0.013897	1e-05	1e-05	0.986063	1e-05	1e-05	Zharui	Changdu	3870	98.6	29.68	LandranceTibet	6	Naked	V1-8	D	S	P	76	172	85	73
654	WT1	1e-05	1e-05	0.974694	1e-05	1e-05	0.025266	Muxi	Rikaze	4252	87.8	28.35	LandranceTibet	6	Naked	V1-8	D	S	P	68	164	66	61
655	WT2	0.028746	1e-05	1e-05	1e-05	0.971214	1e-05	Muxi	Rikaze	4252	87.8	28.35	LandranceTibet	6	Naked	V1-8	D	S	P	72	167	72	65
657	ET1	0.315466	1e-05	1.1e-05	0.4798	0.204703	1e-05	Yani	Changdu	3306	97.18	31.15	LandranceTibet	6	Naked	V1-8	D	S	W	76	178	84	68
658	ET1	1e-05	1e-05	1e-05	0.97912	0.02084	1e-05	Wani	Changdu	3260	96.97	30.05	LandranceTibet	6	Naked	V1-8	D	S	B	73	173	72	66
659	ET1	0.000187	0.01203	0.334393	0.356916	0.296464	1e-05	Waminiga	Changdu	3810	96.52	31.22	LandranceTibet	6	Naked	V1-8	D	S	W	79	176	78	71
66	WT2	0.021076	1e-05	1e-05	1e-05	0.978884	1e-05	Gabu	Rikaze	3836	88.87	29.25	LandranceTibet	6	Naked	V1-8	D	S	B	75	195	74	70
661	WT2	0.112588	0.022756	1e-05	0.24073	0.354427	0.269488	Rigupashun	Rikaze	4040	89.62	28.92	LandranceTibet	6	Naked	V1-8	D	S	B	83	174	84	75
662	ET1	1e-05	1e-05	1e-05	0.927807	0.039999	0.032164	Rijinniga	Changdu	3870	98.6	29.68	LandranceTibet	6	Naked	V1-8	D	S	B	73	170	72	66
664	ET1	1e-05	1e-05	1e-05	0.998727	1e-05	0.001233	Zhongchangcedongziqingke	Shannan	3953	92.2	29.05	LandranceTibet	6	Naked	V1-8	D	S	P	79	161	84	76
665	WT1	1e-05	1e-05	0.941737	0.058223	1e-05	1e-05	Zhongrang	Changdu	3306	97.18	31.15	LandranceTibet	6	Naked	V1-8	D	S	W	76	170	77	67
666	WT1	1e-05	1e-05	0.882955	0.117005	1e-05	1e-05	Zhongdongcewuqingke	Ali	4258	79.68	33.45	LandranceTibet	6	Naked	V1-8	D	S	B	65	163	63	59
667	ET1	0.060357	1e-05	1e-05	0.49318	0.441671	0.004772	Neimu	Rikaze	4000	89.05	29.67	LandranceTibet	6	Naked	V1-8	D	S	B	66	162	69	60
668	ET1	0.041622	1e-05	1.3e-05	0.94341	1e-05	0.014935	Neina	Changdu	3640	95.83	30.75	LandranceTibet	6	Naked	V1-8	D	S	W	77	171	79	71
669	WT2	0.002887	1e-05	1e-05	0.001697	0.995386	1e-05	Changmangbaiqingke	Changdu	3640	95.83	30.75	LandranceTibet	6	Naked	V1-8	D	S	W	69	170	74	66
67	WT2	0.01343	1e-05	1e-05	0.005852	0.980688	1e-05	Wengdong	Rikaze	3836	88.87	29.25	LandranceTibet	6	Naked	V1-8	D	S	B	72	183	71	67
670	ET1	1e-05	0.048495	1e-05	0.788072	1e-05	0.163402	Changmangbaiqingke	Lasa	3649	91	29.64	LandranceTibet	6	Naked	V1-8	D	S	W	78	167	73	70
671	ET1	1e-05	0.069059	1e-05	0.930901	1e-05	1e-05	Changmangbaiqingke	Linzhi	2991.8	94.38	29.57	LandranceTibet	6	Naked	V1-8	D	S	W	71	175	71	65
672	ET2	0.361633	1e-05	1e-05	0.128768	1e-05	0.509569	Changmangbaiqingke	Changdu	3672	98.28	30.87	LandranceTibet	6	Naked	V1-8	D	S	W	68	160	69	66
673	ET2	0.015256	1e-05	0.030649	0.031831	0.080895	0.841358	Changmangbaiqingke	Linzhi	2950	94.05	29.2	LandranceTibet	6	Naked	V1-8	D	S	W	81	170	85	74
676	WT2	0.320863	1e-05	1e-05	0.192275	0.47595	0.010892	Changmangbaiqingke	Linzhi	2736	95.63	29.9	LandranceTibet	6	Naked	V1-8	D	S	W	78	174	79	71
677	WT2	0.329485	1e-05	0.002175	0.200697	0.456726	0.010907	Changmanghongqingke	Shannan	3574	92.05	29.28	LandranceTibet	6	Naked	V1-8	D	S	P	79	161	79	68
679	ET1	1e-05	1e-05	0.008864	0.983524	1e-05	0.007582	Changmanghongqingke	Changdu	3810	96.52	31.22	LandranceTibet	6	Naked	V1-8	D	S	P	72	170	74	66
682	WT2	0.096967	0.009398	0.172185	0.150556	0.570884	1e-05	Changmangqingke	Linzhi	2950	94.05	29.2	LandranceTibet	6	Naked	V1-8	D	S	B	65	167	64	60
683	WT1	0.010181	1e-05	0.961315	1e-05	1e-05	0.028474	Changmangqingke	Rikaze	3810	85.97	28.17	LandranceTibet	6	Naked	V1-8	D	S	B	65	161	63	59
684	WT2	1e-05	1e-05	1e-05	0.061111	0.938849	1e-05	Changmangqingke	Ali	4258	79.68	33.45	LandranceTibet	6	Naked	V1-8	D	S	P	64	174	74	70
685	ET1	0.235243	1e-05	0.00214	0.717934	0.044664	1e-05	Changmangmisui	Ali	3734	79.83	31.42	LandranceTibet	6	Naked	V1-8	D	S	B	75	172	75	69
686	WT3	0.548432	1e-05	1.3e-05	0.053959	0.397576	1e-05	Changmangzikeqingke	Linzhi	3107	93.18	29.07	LandranceTibet	6	Naked	V1-8	D	S	P	72	174	68	69
687	WT3	0.305214	1e-05	1e-05	0.290173	0.105974	0.298619	Changmangziqingke	Shannan	3551.7	91.78	29.22	LandranceTibet	6	Naked	V1-8	D	S	P	80	178	83	73
688	WT2	0.244499	1e-05	0.038151	0.01941	0.697919	1e-05	Changmangziqingke	Shannan	3574	92.05	29.28	LandranceTibet	6	Naked	V1-8	D	S	P	74	172	69	66
689	ET1	0.322481	0.1315	1e-05	0.426058	1e-05	0.119942	Changmangziqingke	Changdu	3178	97.62	30.62	LandranceTibet	6	Naked	V1-8	D	S	P	79	174	82	73
69	WT2	0.231442	1e-05	1e-05	1e-05	0.766363	0.002166	Suozhu	Rikaze	3836	88.87	29.25	LandranceTibet	6	Naked	V1-8	D	S	W	79	201	76	69
690	WT2	0.008585	1e-05	1e-05	0.244076	0.747308	1e-05	Changmangziqingke	Shannan	3953	92.2	29.05	LandranceTibet	6	Naked	V1-8	D	S	B	80	178	75	67
692	ET1	0.240546	1e-05	1e-05	0.623403	0.136021	1e-05	Changmangziqingke	Changdu	3640	95.83	30.75	LandranceTibet	6	Naked	V1-8	D	S	P	73	172	71	66
694	WT3	0.910271	1e-05	1e-05	1e-05	0.089688	1e-05	Changmangheiqingke	Shannan	3953	92.2	29.05	LandranceTibet	6	Naked	V1-8	D	S	P	82	181	81	74
695	WT1	0.031512	1e-05	0.299998	0.263637	0.198293	0.20655	Changmangheiqingke	Linzhi	2991.8	94.38	29.57	LandranceTibet	6	Naked	V1-8	D	S	B	75	172	72	66
696	WT3	0.546447	1e-05	0.000551	0.228419	0.067524	0.157049	Changmangheiqingke	Shannan	3740	91.67	29.05	LandranceTibet	6	Naked	V1-8	D	S	P	78	177	79	69
697	WT3	0.909426	1e-05	1e-05	0.090363	0.000181	1e-05	Changmangheiqingke	Rikaze	4300	87.07	28.62	LandranceTibet	6	Naked	V1-8	D	S	P	78	175	71	70
698	ET1	1e-05	1e-05	1e-05	0.583475	0.416484	1e-05	Changmangheiqingke	Changdu	3640	95.83	30.75	LandranceTibet	6	Naked	V1-8	D	S	B	74	172	72	66
699	ET2	0.066103	1e-05	1e-05	0.165758	0.011591	0.756528	Changmangheiqingke	Linzhi	2736	95.63	29.9	LandranceTibet	6	Naked	V1-8	D	S	P	73	180	72	66
7	WT2	0.242953	1e-05	1e-05	1e-05	0.513478	0.243539	Qushuiqingke	Lasa	3590	90.72	29.37	LandranceTibet	6	Naked	V1-8	D	S	W	80	178	80	75
70	ET1	1.1e-05	1e-05	0.037603	0.474347	0.387854	0.100175	Dongbujiu	Rikaze	3836	88.87	29.25	LandranceTibet	6	Naked	V1-8	D	S	B	72	188	71	68
700	ET1	0.039414	1e-05	0.183013	0.356047	0.116845	0.304671	Changmanglanqingke	Shannan	3574	92.05	29.28	LandranceTibet	6	Naked	V1-8	D	S	B	75	172	77	66
702	ET1	0.020968	1e-05	1e-05	0.978992	1e-05	1e-05	Changmanglanqingke	Changdu	3640	95.83	30.75	LandranceTibet	6	Naked	V1-8	D	S	B	74	172	71	66
704	ET1	1e-05	1e-05	1e-05	0.468945	0.12214	0.408885	Changmanglanqingke	Ali	4258	79.68	33.45	LandranceTibet	6	Naked	V1-8	D	S	B	71	175	69	65
705	ET2	1.1e-05	1e-05	1e-05	1e-05	1e-05	0.999949	Changgoumangziqingke	Linzhi	2991.8	94.38	29.57	LandranceTibet	6	Naked	V1-8	D	W	P	104	172	77	NA
706	WT2	0.00767	1e-05	0.002464	1e-05	0.989836	1e-05	Shibochire	Rikaze	3836	88.87	29.25	LandranceTibet	6	Naked	V1-8	D	S	B	75	173	72	67
707	WT2	0.323375	1e-05	1e-05	1e-05	0.676585	1e-05	Fenzhiqingke	Shannan	3574	92.05	29.28	LandranceTibet	6	Naked	V1-8	D	S	B	77	176	75	71
709	WT2	0.04992	1e-05	0.031182	0.004289	0.914589	1e-05	Gongzhu	Changdu	3534	98.22	31.55	LandranceTibet	6	Naked	V1-8	D	S	B	NA	167	69	66
710	WT1	0.042784	1e-05	0.396538	0.176199	0.38446	1e-05	Wujiu	Lasa	3809.4	90.08	29.48	LandranceTibet	6	Naked	V1-8	D	S	B	NA	167	73	68
711	WT1	0.039452	1e-05	0.877642	0.029734	1e-05	0.053151	Liushitianchengshu	Rikaze	3882.5	89.67	29.33	LandranceTibet	6	Naked	V1-8	D	S	B	70	168	66	63
712	ET2	0.022491	1e-05	1e-05	1e-05	0.420596	0.556883	Liushitianqingke	Shannan	3953	92.2	29.05	LandranceTibet	6	Naked	V1-8	D	S	B	81	174	82	74
713	WT3	0.757011	1e-05	1e-05	1.4e-05	0.242945	1e-05	Liulengbaiqingke	Lasa	3804.3	91.78	29.85	LandranceTibet	6	Naked	V1-8	D	S	W	79	178	74	71
714	WT2	0.13218	1e-05	1e-05	0.275089	0.571944	0.020767	Liulengbaiqingke	Linzhi	3107	93.18	29.07	LandranceTibet	6	Naked	V1-8	D	S	B	77	NA	76	72
715	WT2	0.442802	1e-05	1e-05	1e-05	0.557158	1e-05	Liulengqianlanqingke	Lasa	3649	91	29.64	LandranceTibet	6	Naked	V1-8	D	S	W	84	180	84	75
716	ET1	0.238822	1e-05	0.09473	0.332071	0.20902	0.125347	Liulenglanqingke	Shannan	3953	92.2	29.05	LandranceTibet	6	Naked	V1-8	D	S	B	74	174	71	67
717	WT1	0.21822	1e-05	0.47625	1e-05	0.02438	0.28113	Liulengluolidamai	Linzhi	3107	93.18	29.07	LandranceTibet	6	Naked	V1-8	D	S	P	81	176	82	78
719	WT1	1e-05	1e-05	0.62647	1e-05	0.37349	1e-05	Bajingamu	Rikaze	3901	89.2	29.18	LandranceTibet	6	Naked	V1-8	D	S	W	70	166	69	63
72	WT2	0.158986	1e-05	1e-05	1e-05	0.840974	1e-05	Ziqingke	Rikaze	3836	88.87	29.25	LandranceTibet	6	Naked	V1-8	D	S	P	NA	183	69	67
720	ET1	1e-05	1e-05	1e-05	0.99995	1e-05	1e-05	Basai	Changdu	3306	97.18	31.15	LandranceTibet	6	Naked	V1-8	D	S	W	73	172	66	65
721	WT1	0.076035	0.003787	0.572795	1e-05	0.347362	1e-05	Bimangma	Linzhi	2991.8	94.38	29.57	LandranceTibet	6	Naked	V1-8	D	S	P	77	174	71	71
722	ET2	0.241983	1e-05	0.019278	0.20097	0.243066	0.294693	Yula	Rikaze	3882.5	89.67	29.33	LandranceTibet	6	Naked	V1-8	D	S	B	79	173	69	69
723	WT2	1e-05	1e-05	1e-05	1e-05	0.999949	1.1e-05	Qiesong	Rikaze	3836	88.87	29.25	LandranceTibet	6	Naked	V1-8	D	S	B	70	167	66	62
725	WT2	0.124818	1e-05	1e-05	1e-05	0.875142	1e-05	Bendiqingke	Rikaze	3882.5	89.67	29.33	LandranceTibet	6	Naked	V1-8	D	S	B	79	173	75	69
726	ET2	0.413264	1e-05	1e-05	0.113287	0.080221	0.393207	左xiannaguo	Shannan	3551.7	91.78	29.22	LandranceTibet	6	Naked	V1-8	D	S	P	85	180	83	85
727	WT2	0.039433	1e-05	1e-05	0.151481	0.809056	1e-05	Longrigamu	Rikaze	3836	88.87	29.25	LandranceTibet	6	Naked	V1-8	D	S	W	78	174	73	72
728	WT2	0.349076	1e-05	1e-05	1e-05	0.573678	0.077216	Longxi	Rikaze	4307	87.17	29.23	LandranceTibet	6	Naked	V1-8	D	S	B	74	170	69	65
729	WT2	0.125494	1e-05	1e-05	0.196308	0.652176	0.026002	Kabulanqingke	Shannan	3860	92.47	28.43	LandranceTibet	6	Naked	V1-8	D	S	B	72	170	69	65
73	WT2	1.9e-05	1e-05	1e-05	1e-05	0.999941	1e-05	Heiyingqingke	Rikaze	3836	88.87	29.25	LandranceTibet	6	Naked	V1-8	D	S	B	74	178	66	68
730	ET2	0.301951	1e-05	1e-05	0.197564	0.095059	0.405407	Kadagangmu	Shannan	4280.3	91.95	27.98	LandranceTibet	6	Naked	V1-8	D	S	W	78	178	77	72
731	ET2	0.31246	1e-05	1e-05	0.19746	0.080459	0.409602	Kadahongqingke	Shannan	4280.3	91.95	27.98	LandranceTibet	6	Naked	V1-8	D	S	B	76	172	69	72
732	WT1	0.115981	1e-05	0.381026	0.150831	0.352137	1.6e-05	Kaminei	Shannan	3260	92.6	29.15	LandranceTibet	6	Naked	V1-8	D	S	P	72	172	75	70
733	WT1	1e-05	1e-05	0.853216	1e-05	0.146744	1e-05	Karebai	Rikaze	4000	89.05	29.67	LandranceTibet	6	Naked	V1-8	D	S	B	69	163	64	63
734	WT2	1e-05	1e-05	0.079255	0.048201	0.872513	1e-05	Karelan	Rikaze	4000	89.05	29.67	LandranceTibet	6	Naked	V1-8	D	S	B	NA	161	64	60
735	WT2	0.332133	1e-05	1e-05	1e-05	0.667827	1e-05	Kadonggamu	Rikaze	3836	88.87	29.25	LandranceTibet	6	Naked	V1-8	D	S	W	78	174	76	70
736	ET1	1e-05	1e-05	0.097427	0.716707	0.119502	0.066345	Kadebaimangheiqingke	Changdu	3260	96.97	30.05	LandranceTibet	6	Naked	V1-8	D	S	P	66	161	64	61
737	ET1	1e-05	1e-05	1e-05	0.68899	0.31097	1e-05	Kadeni	Changdu	3260	96.97	30.05	LandranceTibet	6	Naked	V1-8	D	S	B	74	174	73	66
738	WT2	1e-05	1e-05	0.070092	1e-05	0.929868	1e-05	Kagaqingke	Rikaze	4307	87.17	29.23	LandranceTibet	6	Naked	V1-8	D	S	B	74	172	69	67
739	ET2	1e-05	0.053502	0.312885	0.302086	1e-05	0.331507	Kagabo	Changdu	3178	97.62	30.62	LandranceTibet	6	Naked	V1-9	D	W	W	82	178	77	84
74	WT3	0.984995	1e-05	0.002905	1e-05	0.012071	1e-05	Baiqingke	Rikaze	3836	88.87	29.25	LandranceTibet	6	Naked	V1-8	D	S	B	83	185	62	66
740	ET1	0.059206	1e-05	1e-05	0.940754	1e-05	1e-05	Zhanbu	Changdu	3672	98.28	30.87	LandranceTibet	6	Naked	V1-8	D	S	B	77	176	69	72
741	ET1	1e-05	1e-05	1e-05	0.99995	1e-05	1e-05	Zhanbu	Changdu	3672	98.28	30.87	LandranceTibet	6	Naked	V1-8	D	S	W	73	173	69	66
742	WT2	0.076372	1e-05	1e-05	0.14232	0.781278	1e-05	Jiuwudongzhu	Shannan	3551.7	91.78	29.22	LandranceTibet	6	Naked	V1-8	D	S	W	76	171	75	70
743	WT2	0.45132	1e-05	1e-05	1e-05	0.527944	0.020705	Silengchangmangqingke	Shannan	3574	92.05	29.28	LandranceTibet	6	Naked	V1-8	D	S	P	81	161	85	80
744	WT1	1e-05	1e-05	0.99995	1e-05	1e-05	1e-05	Silengliangpiezui	Ali	3734	79.83	31.42	LandranceTibet	6	Naked	V1-8	D	S	B	67	164	64	61
745	WT3	0.99995	1e-05	1e-05	1e-05	1e-05	1e-05	Silengqingke	Shannan	3574	92.05	29.28	LandranceTibet	6	Naked	V1-8	D	S	B	80	174	81	73
746	WT1	1e-05	1e-05	0.789213	1e-05	0.210747	1e-05	Silenggoumangbaiqingke	Shannan	4280.3	91.95	27.98	LandranceTibet	6	Naked	V1-8	D	S	B	67	167	65	62
747	WT1	1.1e-05	1e-05	0.794452	1e-05	0.205507	1e-05	Silengshenlanqingke	Lasa	3649	91	29.64	LandranceTibet	6	Naked	V1-8	D	S	B	72	178	69	65
748	WT2	0.098816	1e-05	1e-05	0.151189	0.749965	1e-05	Silenglanqingke	Lasa	3649	91	29.64	LandranceTibet	6	Naked	V1-8	D	S	B	78	170	75	69
75	WT1	1e-05	1e-05	0.651209	1e-05	0.348751	1e-05	Xihonglan	Rikaze	3836	88.87	29.25	LandranceTibet	6	Naked	V1-8	D	S	B	74	NA	69	63
750	WT3	0.42571	1e-05	1e-05	0.158806	0.415455	1e-05	Shengchi	Changdu	3873.1	95.62	31.55	LandranceTibet	6	Naked	V1-8	D	S	W	77	177	72	62
751	WT1	0.007799	1e-05	0.570629	0.019456	0.402096	1e-05	Baitachaju	Shannan	4432.4	90.4	28.95	LandranceTibet	6	Naked	V1-8	D	S	B	71	177	66	64
752	WT2	1e-05	1e-05	1e-05	1e-05	0.99995	1e-05	Baiwei	Rikaze	3882.5	89.67	29.33	LandranceTibet	6	Naked	V1-8	D	S	W	76	174	76	66
753	WT2	0.106287	1e-05	1e-05	1e-05	0.893672	1e-05	Baiqingke	Lasa	3649	91	29.64	LandranceTibet	6	Naked	V1-8	D	S	W	78	181	74	68
754	WT2	0.005191	1e-05	1e-05	1e-05	0.994769	1e-05	Baiqingke	Lasa	3804.3	91.78	29.85	LandranceTibet	6	Naked	V1-8	D	S	W	74	177	72	67
755	WT2	0.067964	1e-05	1e-05	0.060716	0.87129	1e-05	Baiqingke	Lasa	3590	90.72	29.37	LandranceTibet	6	Naked	V1-8	D	S	P	NA	178	71	65
756	WT1	1e-05	1e-05	0.658511	1e-05	0.341449	1e-05	Baiqingke	Lasa	3809.4	90.08	29.48	LandranceTibet	6	Naked	V1-8	D	S	W	NA	172	65	62
757	ET2	0.279783	1e-05	1e-05	0.109349	0.095305	0.515543	Baiqingke	Rikaze	4114	85.22	28.93	LandranceTibet	6	Naked	V1-8	D	S	W	65	166	62	77
758	WT1	1e-05	1e-05	0.987343	0.012617	1e-05	1e-05	Baiqingke	Rikaze	3882.5	89.67	29.33	LandranceTibet	6	Naked	V1-8	D	S	B	65	161	64	58
759	WT1	1e-05	1e-05	0.99995	1e-05	1e-05	1e-05	Baiqingke	Rikaze	4534	85.35	29.35	LandranceTibet	6	Naked	V1-8	D	S	B	NA	161	62	60
760	WT3	0.346238	1e-05	0.211906	1e-05	0.176448	0.265387	Baiqingke	Linzhi	3107	93.18	29.07	LandranceTibet	6	Naked	V1-8	D	S	W	84	183	78	74
761	WT3	0.760216	1e-05	1e-05	1e-05	0.239744	1e-05	Baiqingke	Shannan	3740	91.67	29.05	LandranceTibet	6	Naked	V1-8	D	S	W	78	177	75	70
764	ET2	1.3e-05	1e-05	1e-05	1e-05	1e-05	0.999947	Baiqingke	Changdu	3672	98.28	30.87	LandranceTibet	6	Naked	V1-8	D	S	B	NA	177	72	70
765	ET2	1e-05	1e-05	1e-05	1e-05	1e-05	0.99995	Baiqingke	Shannan	4280.3	91.95	27.98	LandranceTibet	6	Naked	V1-9	D	W	W	93	187	82	87
766	ET1	0.00511	0.026974	1e-05	0.618737	1.6e-05	0.349153	Baiqingke	Changdu	3178	97.62	30.62	LandranceTibet	6	Naked	V1-8	D	S	B	78	188	74	74
767	WT2	0.047834	1e-05	1.4e-05	1e-05	0.947221	0.004912	Baiqingke	Lasa	3753	91.28	29.97	LandranceTibet	6	Naked	V1-8	D	S	P	70	170	65	67
768	WT2	0.007444	1e-05	0.016224	0.134431	0.744303	0.097588	Baiqingke	Lasa	3590	90.72	29.37	LandranceTibet	6	Naked	V1-8	D	S	B	76	176	67	67
769	WT2	0.035907	1e-05	1.3e-05	1e-05	0.96405	1e-05	Baiqingke	Lasa	3697	91.37	29.67	LandranceTibet	6	Naked	V1-8	D	S	W	77	176	74	71
770	WT2	0.072556	1e-05	1e-05	0.083272	0.844142	1e-05	Baiqingke	Linzhi	3417	93.38	29.9	LandranceTibet	6	Naked	V1-8	D	S	B	79	182	76	77
771	WT2	0.136305	1e-05	1e-05	1e-05	0.861085	0.002579	Baiqingke	Rikaze	4000	89.05	29.67	LandranceTibet	6	Naked	V1-8	D	S	W	79	172	75	73
772	ET2	1e-05	0.083007	0.185735	0.176377	0.009684	0.545187	Baiqingke	Rikaze	4252	87.8	28.35	LandranceTibet	6	Naked	V1-8	D	S	W	65	173	61	58
773	WT1	1e-05	1e-05	0.631976	1e-05	0.367984	1e-05	Baiqingke	Rikaze	4329	88.07	28.85	LandranceTibet	6	Naked	V1-8	D	S	W	79	185	79	71
774	WT1	1e-05	1e-05	0.99995	1e-05	1e-05	1e-05	Baiqingke	Rikaze	3810	85.97	28.17	LandranceTibet	6	Naked	V1-8	D	S	B	67	161	66	59
775	WT2	0.334211	1e-05	1e-05	1e-05	0.665749	1e-05	Baiqingke	Rikaze	3998	88.17	29.38	LandranceTibet	6	Naked	V1-8	D	S	B	78	174	75	71
776	WT3	0.911138	1e-05	1e-05	1e-05	0.088812	2e-05	Baiqingke	Rikaze	3901	89.2	29.18	LandranceTibet	6	Naked	V1-8	D	S	W	81	181	82	78
777	WT3	0.938936	1e-05	1e-05	1e-05	0.061022	1.2e-05	Baiqingke	Shannan	3740	91.67	29.05	LandranceTibet	6	Naked	V1-8	D	S	P	81	176	77	71
778	ET2	1e-05	1e-05	0.369851	1e-05	0.188053	0.442066	Baiqingke	Linzhi	2950	94.05	29.2	LandranceTibet	6	Naked	V1-8	D	S	W	82	185	79	77
779	WT2	0.274529	1e-05	1e-05	1e-05	0.725429	1.2e-05	Baiqingke	Shannan	3860	92.47	28.43	LandranceTibet	6	Naked	V1-8	D	S	W	76	170	68	66
780	ET1	0.041161	1e-05	0.057312	0.407827	0.373844	0.119846	Baiqingke	Shannan	3587	91.33	29.25	LandranceTibet	6	Naked	V1-8	D	S	B	73	170	68	65
781	ET1	0.019005	1e-05	1e-05	0.393726	0.214554	0.372695	Baiqingke	Changdu	3640	95.83	30.75	LandranceTibet	6	Naked	V1-8	D	S	W	80	176	76	70
783	WT1	1e-05	1e-05	0.80654	1e-05	0.19342	1e-05	Baiqingke	Rikaze	4300	87.07	28.62	LandranceTibet	6	Naked	V1-8	D	S	P	72	172	65	67
784	ET1	0.04289	0.022186	1e-05	0.862238	1e-05	0.072666	Baiqingke	Changdu	3534	98.22	31.55	LandranceTibet	6	Naked	V1-8	D	S	W	78	185	72	75
785	ET2	1e-05	0.000251	0.286627	1e-05	1e-05	0.713091	Baiqingke	Linzhi	2991.8	94.38	29.57	LandranceTibet	6	Naked	V1-8	D	S	W	84	186	84	75
786	WT2	1e-05	1e-05	1.1e-05	0.386444	0.613515	1e-05	Baiqingke	Changdu	3680	94.97	30.82	LandranceTibet	6	Naked	V1-8	D	S	W	74	180	75	71
787	ET1	1e-05	1e-05	0.356967	0.563629	1e-05	0.079373	Baiqingke	Changdu	3870	98.6	29.68	LandranceTibet	6	Naked	V1-8	D	S	W	78	181	76	72
788	ET1	1e-05	0.159034	1e-05	0.56366	1e-05	0.277276	Baiqingke	Changdu	3780	97.83	29.67	LandranceTibet	6	Naked	V1-8	D	S	W	73	172	72	67
789	WT1	0.011388	0.129004	0.746337	0.002108	0.111152	1e-05	Baiqingke	Ali	3734	79.83	31.42	LandranceTibet	6	Naked	V1-8	D	S	W	79	NA	71	70
79	WT2	1.6e-05	1e-05	1e-05	1e-05	0.999944	1.1e-05	Miru	Rikaze	4000	89.05	29.67	LandranceTibet	6	Naked	V1-8	D	S	W	NA	183	75	67
790	WT1	0.027819	0.12296	0.731893	0.020268	0.097051	1e-05	Baijinzi	Shannan	3551.7	91.78	29.22	LandranceTibet	6	Naked	V1-8	D	S	W	79	NA	75	67
791	WT2	1e-05	1e-05	0.021259	4.1e-05	0.97867	1e-05	Bailanglanqingke	Rikaze	4000	87.68	29.05	LandranceTibet	6	Naked	V1-8	D	S	B	74	172	69	66
792	WT3	0.577033	1e-05	1e-05	1e-05	0.366353	0.056584	Bailanqingke	Rikaze	4329	88.07	28.85	LandranceTibet	6	Naked	V1-8	D	S	W	84	190	83	72
793	WT2	0.062297	1e-05	1e-05	0.141193	0.794975	0.001514	Dongqingke	Lasa	3590	90.72	29.37	LandranceTibet	6	Naked	V1-8	D	S	B	74	176	71	66
794	ET2	1e-05	1e-05	1e-05	0.296802	0.125251	0.577917	Dongqingke	Shannan	4280.3	91.95	27.98	LandranceTibet	6	Naked	V1-6	D	W	P	108	178	96	NA
795	WT2	0.059112	1e-05	1e-05	0.147385	0.793468	1.5e-05	Dongqingke	Linzhi	2991.8	94.38	29.57	LandranceTibet	6	Naked	V1-8	D	S	B	75	161	72	66
797	ET1	1.7e-05	1e-05	1.4e-05	0.99994	1e-05	1e-05	Dongqingke	Rikaze	4252	87.8	28.35	LandranceTibet	6	Naked	V1-8	D	S	W	74	181	69	66
799	WT2	0.004115	1e-05	0.00211	1e-05	0.988477	0.005278	Tamaxiongsun	Rikaze	3882.5	89.67	29.33	LandranceTibet	6	Naked	V1-8	D	S	B	78	195	75	66
8	WT2	0.13665	1e-05	1e-05	1e-05	0.837093	0.026228	Jiabajiamu	Lasa	3590	90.72	29.37	LandranceTibet	6	Naked	V1-8	D	S	B	79	176	77	75
80	WT2	0.1219	1e-05	1e-05	0.068239	0.685085	0.124756	Miruhong	Rikaze	4000	89.05	29.67	LandranceTibet	6	Naked	V1-8	D	S	W	75	NA	69	66
800	ET1	1e-05	1e-05	0.006232	0.96794	0.004178	0.02163	Ninai	Changdu	3780	97.83	29.67	LandranceTibet	6	Naked	V1-8	D	S	P	73	180	75	66
801	ET1	1e-05	1e-05	1e-05	0.979692	0.013155	0.007123	Nidong	Changdu	3260	96.97	30.05	LandranceTibet	6	Naked	V1-8	D	S	P	72	186	70	66
802	ET2	0.008053	1e-05	1e-05	1e-05	1e-05	0.991907	Nina	Linzhi	2950	94.05	29.2	LandranceTibet	6	Naked	V1-8	D	W	P	78	188	71	NA
803	WT3	0.99995	1e-05	1e-05	1e-05	1e-05	1e-05	Nina	Rikaze	3882.5	89.67	29.33	LandranceTibet	6	Naked	V1-8	D	S	P	80	174	78	70
805	ET1	0.451557	1e-05	1e-05	0.457056	0.078147	0.01322	Ninadazhuma	Changdu	3178	97.62	30.62	LandranceTibet	6	Naked	V1-8	D	S	P	78	178	76	73
806	ET1	1e-05	1e-05	1e-05	0.921707	0.071576	0.006687	Nima	Changdu	3260	96.97	30.05	LandranceTibet	6	Naked	V1-8	D	S	P	79	NA	75	75
807	ET1	1e-05	1e-05	1e-05	0.99995	1e-05	1e-05	Nima	Changdu	3640	95.83	30.75	LandranceTibet	6	Naked	V1-8	D	S	P	77	177	72	68
808	ET1	0.006182	1e-05	1e-05	0.993778	1e-05	1e-05	Nimazhani	Changdu	3810	96.52	31.22	LandranceTibet	6	Naked	V1-8	D	S	P	75	178	73	69
809	ET1	1e-05	1e-05	1e-05	0.538925	0.461035	1e-05	Nimameidong	Changdu	3873.1	95.62	31.55	LandranceTibet	6	Naked	V1-8	D	S	P	77	161	71	65
81	WT2	0.172694	1e-05	1e-05	1e-05	0.827256	2e-05	Zhaxipingcuolan	Rikaze	4000	89.05	29.67	LandranceTibet	6	Naked	V1-8	D	S	B	76	NA	75	64
810	ET1	1e-05	1e-05	0.00573	0.946523	0.047717	1e-05	Nimasenchima	Changdu	3810	96.52	31.22	LandranceTibet	6	Naked	V1-8	D	S	P	71	175	69	64
811	WT2	0.068905	1e-05	1e-05	0.405349	0.525716	1e-05	Nimagadong	Shannan	3260	92.6	29.15	LandranceTibet	6	Naked	V1-8	D	S	W	81	188	79	75
812	WT2	0.089088	1e-05	1e-05	0.060813	0.850069	1e-05	Nilibi	Shannan	3860	92.47	28.43	LandranceTibet	6	Naked	V1-8	D	S	B	75	174	70	70
813	ET1	1e-05	1e-05	1e-05	0.501618	0.498342	1e-05	Nigazharen	Changdu	3306	97.18	31.15	LandranceTibet	6	Naked	V1-8	D	S	W	77	180	79	71
814	ET1	1e-05	0.054373	0.00459	0.771058	1e-05	0.169959	Nixiu	Changdu	3780	97.83	29.67	LandranceTibet	6	Naked	V1-8	D	S	P	79	180	68	70
815	ET1	1e-05	1e-05	1e-05	0.930241	0.069719	1e-05	Nimankasi	Changdu	3810	96.52	31.22	LandranceTibet	6	Naked	V1-8	D	S	P	68	172	65	61
816	ET1	1e-05	1e-05	1e-05	0.99995	1e-05	1e-05	Niga	Changdu	3873.1	95.62	31.55	LandranceTibet	6	Naked	V1-8	D	S	W	69	167	70	65
817	ET1	1e-05	0.004506	1e-05	0.502422	0.493042	1e-05	Niga	Changdu	3260	96.97	30.05	LandranceTibet	6	Naked	V1-8	D	S	W	75	177	74	71
818	ET1	0.135874	1e-05	1e-05	0.864086	1e-05	1e-05	Niga	Changdu	3780	97.83	29.67	LandranceTibet	6	Naked	V1-8	D	S	B	80	161	70	70
819	WT1	1e-05	1e-05	0.976284	1e-05	1e-05	0.023676	Niga	Ali	3900	81.15	30.3	LandranceTibet	6	Naked	V1-8	D	S	W	71	170	64	63
82	WT2	0.325714	1e-05	1e-05	1e-05	0.674237	1.9e-05	Nanmujia	Rikaze	4329	88.07	28.85	LandranceTibet	6	Naked	V1-8	D	S	B	79	NA	79	70
821	ET1	0.145555	0.04278	1e-05	0.45357	1e-05	0.358075	Nigazhaluo	Changdu	3870	98.6	29.68	LandranceTibet	6	Naked	V1-8	D	S	W	70	177	69	66
822	ET2	0.091273	0.002383	0.32047	0.014952	0.119164	0.451758	Jiajiu	Lasa	3649	91	29.64	LandranceTibet	6	Naked	V1-8	D	S	W	78	180	68	73
823	ET1	0.002657	1e-05	1e-05	0.992606	1e-05	0.004706	Jiaquni	Changdu	3178	97.62	30.62	LandranceTibet	6	Naked	V1-8	D	S	W	71	172	70	69
824	WT2	1e-05	1e-05	0.007464	0.346444	0.422252	0.223821	Jiaqiongma	Rikaze	3882.5	89.67	29.33	LandranceTibet	6	Naked	V1-8	D	S	B	76	174	70	62
825	ET2	1e-05	1e-05	1e-05	1.8e-05	1e-05	0.999942	Jiachaheiqingke	Shannan	3260	92.6	29.15	LandranceTibet	6	Naked	V1-9	D	W	P	92	186	95	64
826	WT1	0.013676	1e-05	0.689248	1e-05	0.297046	1e-05	Jiajunma	Rikaze	3836	88.87	29.25	LandranceTibet	6	Naked	V1-8	D	S	B	76	161	63	63
827	ET1	0.003855	1e-05	1.2e-05	0.716354	0.279759	1e-05	Jiarao	Changdu	3873.1	95.62	31.55	LandranceTibet	6	Naked	V1-8	D	S	B	73	170	70	62
828	WT1	1e-05	0.020426	0.80234	1e-05	1e-05	0.177205	Dongmangliulenglanqingke	Ali	4258	79.68	33.45	LandranceTibet	6	Naked	V1-8	D	S	B	71	168	67	63
829	WT1	1e-05	0.0124	0.945481	0.0287	1e-05	0.013399	Dongmangsilenglanqingke	Ali	3734	79.83	31.42	LandranceTibet	6	Naked	V1-8	D	S	B	68	168	65	61
83	WT2	0.027948	1e-05	1.6e-05	1e-05	0.972007	1e-05	Geqiong	Rikaze	4329	88.07	28.85	LandranceTibet	6	Naked	V1-8	D	S	B	NA	173	66	63
830	ET2	0.01016	1e-05	1e-05	1e-05	0.222345	0.767465	Dongmangbaiqingke	Shannan	3953	92.2	29.05	LandranceTibet	6	Naked	V1-8	D	S	W	81	182	80	69
831	ET2	0.409299	1e-05	1e-05	0.062642	1e-05	0.528028	Dongmangbaiqingke	Shannan	3574	92.05	29.28	LandranceTibet	6	Naked	V1-8	D	S	W	82	188	81	73
832	ET2	0.025492	1e-05	1e-05	1e-05	0.390133	0.584345	Dongmangbaiqingke	Linzhi	3107	93.18	29.07	LandranceTibet	6	Naked	V1-8	D	S	W	80	161	77	73
834	WT2	1e-05	1e-05	1.2e-05	0.064156	0.480396	0.455416	Dongmanghongqingke	Lasa	3804.3	91.78	29.85	LandranceTibet	6	Naked	V1-8	D	S	B	79	180	80	71
835	ET1	0.080422	1e-05	1e-05	0.917245	0.002303	1e-05	Dongmanghongqingke	Changdu	3640	95.83	30.75	LandranceTibet	6	Naked	V1-8	D	S	W	74	178	71	68
836	WT2	0.363668	1e-05	1e-05	0.105863	0.530439	1e-05	Dongmangqingke	Shannan	3587	91.33	29.25	LandranceTibet	6	Naked	V1-8	D	S	P	78	185	80	72
837	WT3	0.592951	1e-05	1e-05	0.031023	0.375996	1e-05	Dongmangziqingke	Shannan	3260	92.6	29.15	LandranceTibet	6	Naked	V1-8	D	S	P	79	183	81	77
838	WT3	0.448762	1e-05	1e-05	0.201158	0.35005	1e-05	Dongmangziqingke	Shannan	3860	92.47	28.43	LandranceTibet	6	Naked	V1-8	D	S	P	80	174	84	75
839	WT2	0.168635	1e-05	1e-05	0.104944	0.726383	1.8e-05	Dongmangziqingke	Shannan	3551.7	91.78	29.22	LandranceTibet	6	Naked	V1-8	D	S	W	78	176	81	73
84	WT2	0.051349	1e-05	1e-05	0.10929	0.839328	1.3e-05	Baileng	Rikaze	4329	88.07	28.85	LandranceTibet	6	Naked	V1-8	D	S	W	NA	NA	75	68
840	WT2	0.147738	1e-05	1e-05	0.418847	0.427285	0.00611	Dongmangziqingke	Changdu	3178	97.62	30.62	LandranceTibet	6	Naked	V1-8	D	S	P	78	181	81	76
841	WT2	0.083833	1e-05	1e-05	0.033084	0.883045	1.8e-05	Dongmangziqingke	Lasa	3697	91.37	29.67	LandranceTibet	6	Naked	V1-8	D	S	P	78	178	74	71
842	ET2	1e-05	1e-05	0.390937	1e-05	1e-05	0.609023	Dongmangziqingke	Linzhi	3107	93.18	29.07	LandranceTibet	6	Naked	V1-8	D	S	P	84	161	81	78
843	ET1	1e-05	1e-05	1e-05	0.999948	1e-05	1.2e-05	Dongmangheiqingke	Changdu	3640	95.83	30.75	LandranceTibet	6	Naked	V1-8	D	S	P	74	171	71	66
844	ET2	1e-05	1e-05	1e-05	0.122316	0.051506	0.826148	Dongmangheiqingke	Linzhi	2736	95.63	29.9	LandranceTibet	6	Naked	V1-8	D	S	P	78	170	69	69
845	ET1	1.1e-05	1e-05	1.1e-05	0.999948	1e-05	1e-05	Dongmangheiqingke	Linzhi	3107	93.18	29.07	LandranceTibet	6	Naked	V1-8	D	S	P	74	176	70	65
846	WT3	0.766087	1e-05	1e-05	1e-05	0.23387	1.3e-05	Dongmanglanqingke	Shannan	3740	91.67	29.05	LandranceTibet	6	Naked	V1-8	D	S	B	82	178	77	74
847	ET1	0.000275	1e-05	1e-05	0.862839	1e-05	0.136856	Dongmanglanqingke	Changdu	3680	94.97	30.82	LandranceTibet	6	Naked	V1-8	D	S	B	73	172	69	65
849	ET1	0.042729	1e-05	1e-05	0.957231	1e-05	1e-05	Dongmanglanqingke	Changdu	3178	97.62	30.62	LandranceTibet	6	Naked	V1-8	D	S	B	76	178	74	69
85	WT2	0.057845	1e-05	1e-05	1e-05	0.942114	1.1e-05	Suozhugamei	Rikaze	4329	88.07	28.85	LandranceTibet	6	Naked	V1-8	D	S	P	75	NA	73	67
851	ET2	1e-05	1e-05	1e-05	0.34538	0.191786	0.462803	Naigayumei	Linzhi	2736	95.63	29.9	LandranceTibet	6	Naked	V1-8	D	S	W	86	200	89	87
853	ET1	1e-05	0.065001	0.13828	0.400937	0.31389	0.081883	Gongnai	Lasa	3590	90.72	29.37	LandranceTibet	6	Naked	V1-8	D	S	B	68	160	65	60
856	WT2	0.017564	1e-05	1e-05	0.160015	0.808721	0.01368	Yangmachaju	Shannan	3740	91.67	29.05	LandranceTibet	6	Naked	V1-8	D	S	W	65	161	61	58
859	ET1	1.1e-05	1e-05	1e-05	0.947083	0.052873	1.4e-05	Mangdong	Changdu	3306	97.18	31.15	LandranceTibet	6	Naked	V1-8	D	S	P	74	181	78	75
86	IL	0.085421	0.533677	0.012808	0.042715	0.169939	0.15544	Ziqingke	Rikaze	4329	88.07	28.85	LandranceTibet	6	Naked	v1	D	W	W	NA	NA	87	69
860	WT2	0.125203	1e-05	1e-05	0.397292	0.477475	1e-05	Xinei	Changdu	3306	97.18	31.15	LandranceTibet	6	Naked	V1-8	D	S	P	77	191	86	76
861	WT3	0.599217	1e-05	1e-05	0.038149	0.362604	1e-05	Xicha	Changdu	3534	98.22	31.55	LandranceTibet	6	Naked	V1-8	D	S	P	80	183	69	71
862	WT2	1e-05	1e-05	1e-05	1e-05	0.99995	1e-05	Xigakuangna	Rikaze	3836	88.87	29.25	LandranceTibet	6	Naked	V1-8	D	S	B	75	172	70	66
863	ET1	1e-05	1e-05	1e-05	0.796705	0.100259	0.103006	Huikeqingke	Changdu	3640	95.83	30.75	LandranceTibet	6	Naked	V1-8	D	S	W	73	188	69	65
864	ET2	1e-05	1e-05	0.434253	1e-05	1e-05	0.565707	Dani	Linzhi	2991.8	94.38	29.57	LandranceTibet	6	Naked	V1-8	D	S	B	83	191	85	80
867	WT2	0.084769	1e-05	1.5e-05	0.0066	0.900654	0.007952	Liemaihongliuleng	Shannan	3860	92.47	28.43	LandranceTibet	6	Naked	V1-8	D	S	P	74	175	72	67
868	WT3	0.647632	1e-05	1e-05	1e-05	0.352328	1e-05	Liegamu	Rikaze	3998	88.17	29.38	LandranceTibet	6	Naked	V1-8	D	S	W	78	182	75	72
869	WT2	0.169367	1e-05	1e-05	1e-05	0.821047	0.009556	Dangdibaiqingke	Lasa	3809.4	90.08	29.48	LandranceTibet	6	Naked	V1-8	D	S	B	78	182	74	72
87	WT2	0.018167	1e-05	0.00092	1e-05	0.980883	1e-05	Lanqingke	Rikaze	4329	88.07	28.85	LandranceTibet	6	Naked	V1-8	D	S	B	75	NA	75	66
871	WT2	0.196239	1e-05	1e-05	1e-05	0.800974	0.002758	Dangdiqingke	Rikaze	4000	87.68	29.05	LandranceTibet	6	Naked	V1-8	D	S	W	79	184	73	70
872	ET1	0.046997	1e-05	0.001287	0.489486	0.432747	0.029472	Dangdiqingke	Rikaze	3998	88.17	29.38	LandranceTibet	6	Naked	V1-8	D	S	W	78	181	73	71
873	WT2	0.122099	0.066729	0.131528	0.060774	0.383056	0.235814	Dangdiqingke	Rikaze	3810	85.97	28.17	LandranceTibet	6	Naked	V1-8	D	S	P	65	170	61	66
874	ET2	0.010257	1e-05	1e-05	1e-05	1e-05	0.989703	Dangdiqingke	Lasa	3697	91.37	29.67	LandranceTibet	6	Naked	V1-9	D	W	B	86	188	87	NA
875	WT2	0.044957	1e-05	1e-05	0.106369	0.848644	1e-05	Dangdichajue	Shannan	4432.4	90.4	28.95	LandranceTibet	6	Naked	V1-8	D	S	W	64	172	61	60
876	ET2	0.004337	1e-05	0.329082	1e-05	0.172195	0.494366	Dangdihunheqingke	Lasa	3809.4	90.08	29.48	LandranceTibet	6	Naked	V1-8	D	S	P	78	176	75	74
877	WT2	0.034745	1e-05	1.9e-05	1e-05	0.963063	0.002152	Dangdiziqingke	Rikaze	3901	89.2	29.18	LandranceTibet	6	Naked	V1-8	D	S	B	75	161	74	71
878	ET1	1.1e-05	1e-05	1e-05	0.589235	0.410725	1e-05	Dangdiheiqingke	Lasa	3809.4	90.08	29.48	LandranceTibet	6	Naked	V1-8	D	S	B	78	185	73	69
879	WT2	1.8e-05	1e-05	0.050779	0.451291	0.456773	0.041128	Dangdilanqingke	Rikaze	4040	89.62	28.92	LandranceTibet	6	Naked	V1-8	D	S	W	71	182	63	63
88	WT2	0.021274	1e-05	1e-05	1e-05	0.978686	1e-05	Jieqingke	Rikaze	4329	88.07	28.85	LandranceTibet	6	Naked	V1-8	D	S	P	73	NA	74	67
880	ET2	1e-05	1e-05	0.399396	0.018179	1e-05	0.582395	Zaochunqingke	Linzhi	2950	94.05	29.2	LandranceTibet	6	Naked	V1-8	D	S	P	83	181	83	76
881	WT2	1e-05	1e-05	0.137348	0.11863	0.743988	1.3e-05	Zaoshuqingke	Lasa	3809.4	90.08	29.48	LandranceTibet	6	Naked	V1-8	D	S	B	73	170	66	64
882	ET1	1.4e-05	1e-05	1e-05	0.735527	0.264429	1e-05	Zaoshuqingke	Changdu	3178	97.62	30.62	LandranceTibet	6	Naked	V1-8	D	S	B	76	183	75	71
884	WT2	0.054272	1e-05	0.317411	0.074899	0.502528	0.05088	Quzhuomubaiqingke	Shannan	4280.3	91.95	27.98	LandranceTibet	6	Naked	V1-8	D	S	B	78	170	72	69
885	WT2	0.103306	1e-05	1e-05	1e-05	0.896654	1e-05	Quzhuomuziqingke	Shannan	4280.3	91.95	27.98	LandranceTibet	6	Naked	V1-8	D	S	P	76	178	70	67
887	ET2	0.018028	1e-05	1e-05	1e-05	1e-05	0.981932	Zhongdagunnai	Linzhi	3107	93.18	29.07	LandranceTibet	6	Naked	V1-9	D	W	B	86	161	84	NA
888	WT2	0.046428	0.024933	0.001794	0.041008	0.885827	1e-05	Xiangxi	Rikaze	3836	88.87	29.25	LandranceTibet	6	Naked	V1-8	D	S	B	65	172	61	57
89	WT2	0.023565	1e-05	0.433027	1e-05	0.543379	1e-05	Lazilan	Rikaze	4000	87.68	29.05	LandranceTibet	6	Naked	V1-8	D	S	B	74	NA	68	64
891	WT3	0.741134	1e-05	1e-05	1e-05	0.258826	1e-05	Share	Lasa	3809.4	90.08	29.48	LandranceTibet	6	Naked	V1-8	D	S	W	81	180	77	72
892	WT2	0.014121	0.004106	0.010439	0.126547	0.828833	0.015953	Zaqingke	Shannan	4125	91.52	28.45	LandranceTibet	6	Naked	V1-8	D	S	B	65	161	61	58
894	ET1	1e-05	1e-05	0.231404	0.471862	0.296704	1e-05	Sekunqingke	Shannan	3860	92.47	28.43	LandranceTibet	6	Naked	V1-8	D	S	B	67	163	64	62
895	WT2	1e-05	1e-05	1e-05	1e-05	0.99995	1e-05	Sexin	Lasa	3590	90.72	29.37	LandranceTibet	6	Naked	V1-8	D	S	B	69	175	72	68
896	WT2	0.10461	1e-05	1e-05	1e-05	0.89535	1e-05	Yangsun	Rikaze	3882.5	89.67	29.33	LandranceTibet	6	Naked	V1-8	D	S	W	78	NA	72	67
897	WT2	0.008299	1e-05	1e-05	0.126238	0.865433	1e-05	Yangsungabu	Shannan	3953	92.2	29.05	LandranceTibet	6	Naked	V1-8	D	S	W	65	172	65	61
898	WT2	0.028109	1e-05	1e-05	0.158411	0.707182	0.106278	Yangzhuomuqiong	Rikaze	3882.5	89.67	29.33	LandranceTibet	6	Naked	V1-8	D	S	P	80	198	78	76
899	ET1	1e-05	1e-05	1e-05	0.941601	0.055579	0.00279	Mimazheren	Changdu	3306	97.18	31.15	LandranceTibet	6	Naked	V1-8	D	S	W	77	200	79	69
9	WT2	1e-05	1e-05	1e-05	1e-05	0.99995	1e-05	Gamuqingke	Lasa	3590	90.72	29.37	LandranceTibet	6	Naked	V1-8	D	S	W	79	171	72	73
90	WT2	0.005833	1e-05	1e-05	1e-05	0.994127	1e-05	Pengcuolinzong	Rikaze	4000	87.68	29.05	LandranceTibet	6	Naked	V1-8	D	S	P	NA	NA	78	66
900	WT2	0.233874	1e-05	1e-05	2e-05	0.766076	1e-05	Cima	Rikaze	4000	89.05	29.67	LandranceTibet	6	Naked	V1-8	D	S	W	84	188	84	75
902	WT2	1e-05	1e-05	1.3e-05	1e-05	0.999947	1e-05	Cidongma	Changdu	3306	97.18	31.15	LandranceTibet	6	Naked	V1-8	D	S	B	74	181	70	67
903	ET1	0.308498	1e-05	1e-05	0.377065	0.138371	0.176047	Jiangzhanagu	Shannan	3913	90.82	28.4	LandranceTibet	6	Naked	V1-8	D	S	P	82	192	79	78
904	WT1	0.053204	1e-05	0.733582	1e-05	0.213184	1e-05	Jiangxima	Rikaze	3882.5	89.67	29.33	LandranceTibet	6	Naked	V1-8	D	S	W	70	172	68	61
906	WT2	0.014405	1e-05	0.015017	0.115327	0.855231	1e-05	Jiangtangziqingke	Shannan	3953	92.2	29.05	LandranceTibet	6	Naked	V1-8	D	S	P	70	167	64	60
907	WT2	1e-05	1e-05	0.039887	0.084596	0.871343	0.004154	Jiangtanglanqingke	Shannan	3860	92.47	28.43	LandranceTibet	6	Naked	V1-8	D	S	B	69	160	65	60
908	WT2	0.026112	0.003177	0.002115	1e-05	0.963312	0.005274	Tangxie	Rikaze	3882.5	89.67	29.33	LandranceTibet	6	Naked	V1-8	D	S	W	77	198	73	70
909	ET1	0.016378	1e-05	1e-05	0.909438	1e-05	0.074154	Anbu	Changdu	3534	98.22	31.55	LandranceTibet	6	Naked	V1-8	D	S	W	79	196	74	72
91	WT1	1e-05	1e-05	0.965102	1e-05	0.034858	1e-05	Difang	Rikaze	4300	87.07	28.62	LandranceTibet	6	Naked	V1-8	D	S	B	69	178	66	61
910	WT2	1e-05	1e-05	0.249001	0.357087	0.362285	0.031606	Nagu	Shannan	4432.4	90.4	28.95	LandranceTibet	6	Naked	V1-8	D	S	P	66	170	64	62
911	WT2	0.004862	1e-05	1e-05	1.4e-05	0.992773	0.002331	Naza	Rikaze	3882.5	89.67	29.33	LandranceTibet	6	Naked	V1-8	D	S	B	83	185	74	70
912	ET2	1e-05	0.088347	1e-05	0.39692	1e-05	0.514704	Sunyong	Changdu	3870	98.6	29.68	LandranceTibet	6	Naked	V1-8	D	S	B	77	183	72	68
913	WT2	0.110105	1e-05	1e-05	1e-05	0.888399	0.001466	Yangshen	Rikaze	4329	88.07	28.85	LandranceTibet	6	Naked	V1-8	D	S	P	79	172	73	68
914	WT2	0.226004	1e-05	0.021354	0.037565	0.715058	1e-05	Yangsun	Shannan	3551.7	91.78	29.22	LandranceTibet	6	Naked	V1-8	D	S	B	76	161	70	66
915	WT2	1e-05	1e-05	1e-05	0.002719	0.997241	1e-05	Yangluo	Shannan	3740	91.67	29.05	LandranceTibet	6	Naked	V1-8	D	S	W	76	181	70	69
916	WT2	1e-05	1e-05	1e-05	0.001242	0.998718	1e-05	Hongqingke	Rikaze	4000	89.05	29.67	LandranceTibet	6	Naked	V1-8	D	S	W	80	161	79	71
917	WT2	1e-05	1e-05	1e-05	1e-05	0.99995	1e-05	Hongqingke	Lasa	3804.3	91.78	29.85	LandranceTibet	6	Naked	V1-8	D	S	W	79	161	75	72
918	WT2	1e-05	1e-05	1e-05	1e-05	0.99995	1e-05	Hongqingke	Rikaze	4329	88.07	28.85	LandranceTibet	6	Naked	V1-8	D	S	W	78	168	77	72
919	WT2	1e-05	1e-05	1e-05	0.012342	0.987618	1e-05	Hongqingke	Rikaze	3882.5	89.67	29.33	LandranceTibet	6	Naked	V1-8	D	S	W	75	170	72	69
92	WT2	0.066425	1e-05	0.001775	0.120786	0.810993	1.1e-05	Muxi	Rikaze	3810	85.97	28.17	LandranceTibet	6	Naked	V1-8	D	S	W	71	NA	74	67
920	ET1	1e-05	1e-05	1e-05	0.948387	1e-05	0.051573	Hongqingke	Linzhi	2327.6	97.48	28.65	LandranceTibet	6	Naked	V1-8	R	S	W	77	173	72	70
922	WT2	1.1e-05	1e-05	1e-05	0.05207	0.947889	1e-05	Hongqingke	Lasa	3697	91.37	29.67	LandranceTibet	6	Naked	V1-8	D	S	W	78	172	75	69
923	WT2	1e-05	1e-05	1e-05	0.001575	0.998385	1e-05	Hongqingke	Shannan	3551.7	91.78	29.22	LandranceTibet	6	Naked	V1-8	D	S	W	81	178	77	72
924	WT2	1e-05	1e-05	1e-05	0.331645	0.415488	0.252838	Hongqingke	Shannan	3587	91.33	29.25	LandranceTibet	6	Naked	V1-8	D	S	W	80	173	77	72
925	WT2	0.08604	1e-05	1e-05	0.214878	0.460323	0.238739	Hongqingke	Shannan	3574	92.05	29.28	LandranceTibet	6	Naked	V1-8	D	S	W	80	173	77	74
927	ET1	1e-05	1e-05	1e-05	0.8192	0.112414	0.068356	Hongqingke	Linzhi	3107	93.18	29.07	LandranceTibet	6	Naked	V1-8	D	S	W	78	171	71	67
928	WT2	1e-05	1e-05	1e-05	0.157569	0.781432	0.060969	Hongqingke	Shannan	3740	91.67	29.05	LandranceTibet	6	Naked	V1-8	D	S	W	81	172	78	73
929	WT2	1e-05	1e-05	1e-05	0.20612	0.79384	1e-05	Hongqingke	Shannan	4280.3	91.95	27.98	LandranceTibet	6	Naked	V1-8	D	S	W	82	177	80	72
930	WT3	0.482696	1e-05	1e-05	0.129786	0.385409	0.002089	Hongqingke	Shannan	3860	92.47	28.43	LandranceTibet	6	Naked	V1-8	D	S	B	83	181	83	78
931	WT2	1e-05	1e-05	1e-05	0.313416	0.432598	0.253956	Hongqingke	Shannan	3551.7	91.78	29.22	LandranceTibet	6	Naked	V1-8	D	S	W	82	172	74	72
932	ET1	1e-05	1e-05	1e-05	0.648572	0.351388	1e-05	Hongqingke	Changdu	3672	98.28	30.87	LandranceTibet	6	Naked	V1-8	D	S	W	78	173	78	74
933	ET1	0.288132	1e-05	1e-05	0.384686	0.129866	0.197296	Hongqingke	Shannan	3913	90.82	28.4	LandranceTibet	6	Naked	V1-8	D	S	B	82	178	76	74
934	ET1	1e-05	1e-05	1e-05	0.674119	0.325841	1e-05	Hongqingke	Changdu	3178	97.62	30.62	LandranceTibet	6	Naked	V1-8	D	S	W	80	172	74	75
935	WT2	0.054303	1e-05	1e-05	0.122766	0.822901	1e-05	Hongqingke	Changdu	3640	95.83	30.75	LandranceTibet	6	Naked	V1-8	D	S	W	77	172	72	70
936	ET1	0.011294	1e-05	1e-05	0.931498	0.029099	0.028089	Hongqingke	Changdu	3534	98.22	31.55	LandranceTibet	6	Naked	V1-8	D	S	W	78	173	77	73
937	ET1	0.027474	1e-05	1e-05	0.649386	0.323107	1.3e-05	Madong	Changdu	3178	97.62	30.62	LandranceTibet	6	Naked	V1-8	D	S	P	83	173	91	71
938	ET1	1e-05	1e-05	1e-05	0.999897	5.9e-05	1.4e-05	Mana	Changdu	3672	98.28	30.87	LandranceTibet	6	Naked	V1-8	D	S	P	85	172	81	82
939	ET1	1e-05	1e-05	1e-05	0.99995	1e-05	1e-05	Mali	Changdu	3680	94.97	30.82	LandranceTibet	6	Naked	V1-8	D	S	P	74	172	73	67
940	WT2	1e-05	1e-05	1e-05	0.064343	0.935617	1e-05	Maruo	Linzhi	2950	94.05	29.2	LandranceTibet	6	Naked	V1-8	D	S	W	81	176	74	72
941	ET1	1e-05	1e-05	1e-05	0.99995	1e-05	1e-05	Mare	Changdu	3640	95.83	30.75	LandranceTibet	6	Naked	V1-8	D	S	P	75	173	72	69
942	WT2	0.057036	1e-05	1e-05	0.116835	0.826099	1e-05	Gongnai	Shannan	3913	90.82	28.4	LandranceTibet	6	Naked	V1-8	D	S	P	72	170	71	66
943	ET1	0.110882	1e-05	1e-05	0.871636	1e-05	0.017452	Gongzhu	Changdu	3672	98.28	30.87	LandranceTibet	6	Naked	V1-8	D	S	P	77	172	75	75
944	ET2	1e-05	1e-05	0.350665	1e-05	0.240673	0.408633	Huaqingke	Changdu	3260	96.97	30.05	LandranceTibet	6	Naked	V1-8	D	S	W	78	181	77	76
945	ET2	0.199159	1e-05	1e-05	0.280305	0.154769	0.365747	Kema	Shannan	4432.4	90.4	28.95	LandranceTibet	6	Naked	V1-8	D	S	P	83	175	81	78
946	WT2	1e-05	1e-05	1.6e-05	0.202636	0.797318	1e-05	Suchu	Rikaze	4000	87.68	29.05	LandranceTibet	6	Naked	V1-8	D	S	W	80	172	80	73
947	WT2	0.140276	1e-05	1e-05	0.185114	0.658796	0.015793	Suzhuwuqiong	Shannan	3860	92.47	28.43	LandranceTibet	6	Naked	V1-8	D	S	W	79	172	74	72
948	WT2	0.05391	1e-05	1e-05	0.081744	0.813377	0.050949	Suzhunamu	Shannan	3860	92.47	28.43	LandranceTibet	6	Naked	V1-8	D	S	P	78	172	73	68
949	ET1	0.087567	1e-05	1e-05	0.512365	0.291082	0.108966	Suzhugabu	Shannan	3953	92.2	29.05	LandranceTibet	6	Naked	V1-8	D	S	P	80	160	71	68
95	WT2	0.128775	1e-05	1e-05	0.124535	0.74666	1e-05	Difang	Rikaze	3810	85.97	28.17	LandranceTibet	6	Naked	V1-8	D	S	B	NA	201	70	60
950	WT2	1e-05	1e-05	1e-05	0.009526	0.990434	1e-05	Sunamu	Shannan	4280.3	91.95	27.98	LandranceTibet	6	Naked	V1-8	D	S	B	72	167	67	65
951	ET1	1e-05	1e-05	1e-05	0.871548	0.128412	1e-05	Liangpielie	Changdu	3260	96.97	30.05	LandranceTibet	6	Naked	V1-8	D	S	P	70	167	67	66
952	WT2	1e-05	1e-05	1e-05	0.467658	0.520317	0.011995	Xiaosun	Rikaze	3882.5	89.67	29.33	LandranceTibet	6	Naked	V1-8	D	S	B	69	168	64	65
954	ET1	1e-05	0.114407	1e-05	0.885553	1e-05	1e-05	Wo（Rehe）	Changdu	3672	98.28	30.87	LandranceTibet	6	Naked	V1-8	D	S	B	68	173	67	65
955	WT1	0.011732	1e-05	0.660573	1e-05	0.327665	1e-05	Yusun	Shannan	4432.4	90.4	28.95	LandranceTibet	6	Naked	V1-8	D	S	B	66	166	62	62
956	WT1	1e-05	1e-05	0.999943	1.1e-05	1.7e-05	1e-05	Xitong	Rikaze	4307	87.17	29.23	LandranceTibet	6	Naked	V1-8	D	S	B	68	168	64	60
957	WT2	0.270703	1e-05	1e-05	1e-05	0.729253	1.4e-05	Jianxiaogangmu	Shannan	3860	92.47	28.43	LandranceTibet	6	Naked	V1-8	D	S	W	75	173	67	65
958	WT3	0.69848	1e-05	1e-05	1e-05	0.248835	0.052655	Sharitingnai	Shannan	3551.7	91.78	29.22	LandranceTibet	6	Naked	V1-8	D	S	W	83	178	70	77
959	WT2	0.201292	1e-05	1e-05	0.010481	0.788189	1.8e-05	Shana	Lasa	3590	90.72	29.37	LandranceTibet	6	Naked	V1-8	D	S	B	65	167	67	68
96	WT2	1e-05	1e-05	0.195174	0.306111	0.487325	0.01137	Suozhu	Rikaze	3810	85.97	28.17	LandranceTibet	6	Naked	V1-8	D	S	B	70	190	65	62
960	WT2	0.208131	1e-05	1e-05	0.021075	0.770764	1e-05	Qiongrangwendong	Rikaze	3836	88.87	29.25	LandranceTibet	6	Naked	V1-8	D	S	B	74	NA	74	70
962	ET1	1e-05	0.112948	1e-05	0.887002	2e-05	1e-05	Luruo	Changdu	3534	98.22	31.55	LandranceTibet	6	Naked	V1-8	D	S	P	71	170	73	65
964	WT3	0.99995	1e-05	1e-05	1e-05	1e-05	1e-05	Abajiawu	Shannan	3551.7	91.78	29.22	LandranceTibet	6	Naked	V1-8	D	S	P	84	161	85	80
965	WT3	0.99995	1e-05	1e-05	1e-05	1e-05	1e-05	Abajiawu	Shannan	3740	91.67	29.05	LandranceTibet	6	Naked	V1-8	D	S	P	87	170	82	82
966	WT2	0.064529	1e-05	1e-05	0.1339	0.795043	0.006508	Abazhu	Changdu	3306	97.18	31.15	LandranceTibet	6	Naked	V1-8	D	S	W	78	173	74	70
968	ET2	1e-05	1e-05	1e-05	0.079554	1e-05	0.920406	Abusuo	Linzhi	2950	94.05	29.2	LandranceTibet	6	Naked	V1-9	D	W	W	94	182	87	NA
969	ET1	0.270655	1e-05	1e-05	0.351625	0.291677	0.086023	Asuo	Changdu	3534	98.22	31.55	LandranceTibet	6	Naked	V1-8	D	S	W	83	178	86	78
970	WT2	0.461939	1e-05	1e-05	0.062598	0.475434	1e-05	Namusuozhu	Shannan	3860	92.47	28.43	LandranceTibet	6	Naked	V1-8	D	S	P	83	161	82	77
971	ET1	1e-05	1e-05	0.182847	0.397141	0.310417	0.109575	Nakazha	Lasa	3809.4	90.08	29.48	LandranceTibet	6	Naked	V1-8	D	S	B	74	170	71	65
972	ET2	1e-05	1e-05	1e-05	0.122035	1.6e-05	0.877918	Zongchangmangbaiqingke	Linzhi	2991.8	94.38	29.57	LandranceTibet	6	Naked	V1-9	D	W	W	91	181	73	NA
973	ET2	1e-05	1e-05	1e-05	0.105578	1e-05	0.894382	Zongchangmangziqingke	Linzhi	2991.8	94.38	29.57	LandranceTibet	6	Naked	V1-9	D	W	P	100	188	94	NA
974	WT2	0.069087	1e-05	1.3e-05	1e-05	0.512644	0.418236	Zongchangmangziqingke	Lasa	3804.3	91.78	29.85	LandranceTibet	6	Naked	V1-8	D	S	W	83	NA	72	77
975	ET1	1e-05	1e-05	1e-05	0.99995	1e-05	1e-05	Zongchangmangheiqingke	Changdu	3640	95.83	30.75	LandranceTibet	6	Naked	V1-8	D	S	B	72	178	71	65
976	WT2	0.256144	1e-05	0.107858	0.005639	0.595122	0.035227	Niunaluo	Ali	3734	79.83	31.42	LandranceTibet	6	Naked	V1-8	D	S	B	77	161	73	69
979	WT2	0.25183	1e-05	0.109034	1e-05	0.595221	0.043895	Chunqingke	Shannan	3860	92.47	28.43	LandranceTibet	6	Naked	V1-8	D	S	B	75	172	74	71
98	WT1	1e-05	1e-05	0.999942	1e-05	1.8e-05	1e-05	Jilongqingke	Rikaze	4114	85.22	28.93	LandranceTibet	6	Naked	V1-8	D	S	W	NA	186	66	62
980	ET2	1e-05	1e-05	1e-05	1e-05	1e-05	0.99995	Lasuizhanima	Shannan	3260	92.6	29.15	LandranceTibet	6	Naked	V1-9	D	W	W	105	186	82	NA
982	WT3	0.548843	1e-05	1e-05	1e-05	0.446046	0.005081	Zhitong	Lasa	3590	90.72	29.37	LandranceTibet	6	Naked	V1-8	D	S	W	82	161	77	77
983	WT2	0.016858	1e-05	1.6e-05	0.006668	0.953793	0.022655	Jiebajiema	Lasa	3590	90.72	29.37	LandranceTibet	6	Naked	V1-8	D	S	W	80	178	76	74
984	WT2	0.267763	0.001148	1e-05	1e-05	0.665437	0.065632	Oujiu	Rikaze	3882.5	89.67	29.33	LandranceTibet	6	Naked	V1-8	D	S	B	75	172	75	72
985	WT2	0.216314	1e-05	1e-05	0.006689	0.77614	0.000837	Oudong	Rikaze	3836	88.87	29.25	LandranceTibet	6	Naked	V1-8	D	S	B	73	167	74	66
986	ET1	0.218407	1e-05	0.048046	0.336409	0.259022	0.138106	Ouzhu	Shannan	3740	91.67	29.05	LandranceTibet	6	Naked	V1-8	D	S	B	72	160	74	66
987	WT2	0.121163	1e-05	1e-05	1e-05	0.878796	1.1e-05	Ouzhuyangsuan	Shannan	3740	91.67	29.05	LandranceTibet	6	Naked	V1-8	D	S	B	72	172	73	67
988	ET1	1e-05	1e-05	1e-05	0.560067	0.439893	1e-05	Zhuodong	Changdu	3640	95.83	30.75	LandranceTibet	6	Naked	V1-8	D	S	W	69	170	68	65
989	ET2	1e-05	1e-05	1e-05	0.191282	0.003688	0.804999	Zhuoma	Linzhi	2991.8	94.38	29.57	LandranceTibet	6	Naked	V1-9	D	W	W	79	178	80	NA
990	ET1	0.067137	1e-05	1e-05	0.890245	0.042589	1e-05	Zhuoluo	Changdu	3640	95.83	30.75	LandranceTibet	6	Naked	V1-8	D	S	P	76	177	76	71
991	ET2	0.025751	1e-05	0.352856	1e-05	0.148047	0.473326	Guorigabu	Linzhi	3107	93.18	29.07	LandranceTibet	6	Naked	V1-8	D	S	W	78	177	77	77
992	WT2	1e-05	1e-05	1e-05	0.276336	0.587512	0.136122	Guoluo	Linzhi	2950	94.05	29.2	LandranceTibet	6	Naked	V1-9	D	W	P	84	195	90	NA
993	WT2	0.034194	1e-05	1.4e-05	0.107905	0.84294	0.014938	Guoluo	Linzhi	2991.8	94.38	29.57	LandranceTibet	6	Naked	V1-9	D	W	W	93	187	89	NA
994	ET2	0.010176	1e-05	0.289965	1e-05	1e-05	0.699829	Guoluo	Lasa	3648.9	91.12	29.68	LandranceTibet	6	Naked	V1-9	D	W	P	92	186	64	NA
995	ET2	0.003513	1e-05	0.347325	1e-05	0.225142	0.424	Guoluo	Linzhi	3107	93.18	29.07	LandranceTibet	6	Naked	V1-9	D	W	W	91	161	86	NA
997	ET2	1e-05	1e-05	1e-05	1e-05	1e-05	0.99995	Guoluo	Linzhi	2950	94.05	29.2	LandranceTibet	6	Naked	V1-8	D	S	W	81	161	77	74
998	ET2	1e-05	1e-05	1e-05	0.233442	1e-05	0.766518	Guoluo	Changdu	3178	97.62	30.62	LandranceTibet	6	Naked	V1-8	D	S	B	78	172	79	69
